# Supplementary material for: Herbicide injury induces DNA methylome alterations in Arabidopsis
Source: PeerJ. 2017 Jul 20;5:e3560. doi: 10.7717/peerj.3560 (PMC5522609; doi:10.7717/peerj.3560)
Supplement: Supplemental Information 11 — DMRs categorized by dose dependency. [file peerj-05-3560-s011.xlsx]

## Sheet: Dose-dependentCategorizationAll
Chromosome	X5..annotation	X10..annotation	X5..meanDiff	X10..meanDiff	X5..direction	dose dependency	Context	Direction
ChrM			0.210687	0.210001	hyper	dose independent	CG	hyper
Chr3	AT3G12860:CDS	AT3G12860:CDS	0.357576	0.355296	hyper	dose independent	CG	hyper
Chr4	AT4G00970:CDS;AT4TE02165:transposable_element	AT4TE02165:transposable_element	0.15538	0.156845	hyper	dose independent	CG	hyper
Chr5	AT5G49050:CDS	AT5G49050:CDS	0.193237	0.19021	hyper	dose independent	CG	hyper
Chr3	AT3G53300:CDS	AT3G53300:CDS	0.108035	0.105691	hyper	dose independent	CG	hyper
Chr4	AT4G28000:CDS	AT4G28000:CDS	0.148723	0.148711	hyper	dose independent	CG	hyper
Chr4	Intergenic	Intergenic	0.223953	0.225526	hyper	dose independent	CG	hyper
Chr3	AT3G29160:exon,three_prime_UTR	AT3G29160:exon,three_prime_UTR	0.164205	0.161081	hyper	dose independent	CG	hyper
Chr1	AT1G30550:CDS	AT1G30550:CDS	0.141206	0.137979	hyper	dose independent	CG	hyper
Chr1	AT1G17240:CDS	AT1G17240:CDS	0.11284	0.117966	hyper	dose independent	CG	hyper
Chr3	Intergenic	Intergenic	0.146664	0.143955	hyper	dose independent	CG	hyper
Chr1	Intergenic	Intergenic	0.236267	0.231032	hyper	dose independent	CG	hyper
Chr3	AT3G57290:CDS	AT3G57290:CDS	0.179938	0.183349	hyper	dose independent	CG	hyper
Chr2	AT2TE32265:transposable_element	AT2TE32265:transposable_element	0.338979	0.344014	hyper	dose independent	CG	hyper
Chr5	AT5G62570:CDS	AT5G62570:CDS	0.13319	0.130872	hyper	dose independent	CG	hyper
ChrM			0.199125	0.201708	hyper	dose independent	CG	hyper
Chr1	AT1G21835:CDS	AT1G21835:CDS	0.182752	0.180462	hyper	dose independent	CG	hyper
Chr2	AT2TE45130:transposable_element	AT2TE45130:transposable_element	0.14883	0.145135	hyper	dose independent	CG	hyper
Chr1	AT1G66260:mRNA	AT1G66260:mRNA	0.123832	0.125207	hyper	dose independent	CG	hyper
Chr5	AT5TE83215:transposable_element	AT5TE83215:transposable_element	0.123993	0.121474	hyper	dose independent	CG	hyper
Chr3	AT3G02070:CDS	AT3G02070:CDS	0.170751	0.176509	hyper	dose independent	CG	hyper
Chr4	Intergenic	Intergenic	0.339341	0.333963	hyper	dose independent	CG	hyper
Chr4	AT4G05520:CDS	AT4G05520:CDS	0.142807	0.14911	hyper	dose independent	CG	hyper
Chr1	AT1TE63045:transposable_element	AT1TE63045:transposable_element	0.24094	0.241224	hyper	dose independent	CG	hyper
Chr1	AT1G61860:CDS	AT1G61860:CDS	0.1216	0.127782	hyper	dose independent	CG	hyper
Chr5	AT5G60820:CDS	AT5G60820:CDS	0.169908	0.171654	hyper	dose independent	CG	hyper
Chr1	Intergenic	Intergenic	0.187009	0.185721	hyper	dose independent	CG	hyper
Chr2	AT2G02250:CDS	AT2G02250:CDS	0.142461	0.140216	hyper	dose independent	CG	hyper
Chr2	AT2G29680:CDS	AT2G29680:CDS	0.180244	0.182659	hyper	dose independent	CG	hyper
Chr4	Intergenic	Intergenic	0.140659	0.144968	hyper	dose independent	CG	hyper
Chr4	AT4G14240:CDS	AT4G14240:exon,three_prime_UTR	0.204528	0.206669	hyper	dose independent	CG	hyper
Chr5	AT5G66630:CDS	AT5G66630:CDS	0.130485	0.129426	hyper	dose independent	CG	hyper
Chr3	AT3TE82235:transposable_element	AT3TE82235:transposable_element;AT3TE82240:transposable_element	0.12769	0.124622	hyper	dose independent	CG	hyper
Chr5	AT5TE48565:transposable_element	AT5TE48565:transposable_element	0.206688	0.212787	hyper	dose independent	CG	hyper
Chr5	AT5G44840:CDS	AT5G44840:CDS	0.150878	0.157132	hyper	dose independent	CG	hyper
Chr1	AT1G11265:transposable_element_gene;AT1G11270:mRNA;AT1TE12295:transposable_element;	AT1G11265:transposable_element;AT1G11270:mRNA;AT1TE12295:transposable_element;	0.299503	0.298967	hyper	dose independent	CG	hyper
Chr1	AT1G80910:CDS	AT1G80910:CDS	0.143562	0.140993	hyper	dose independent	CG	hyper
Chr2	AT2TE32845:transposable_element	AT2TE32845:transposable_element	0.218995	0.222388	hyper	dose independent	CG	hyper
Chr4	AT4G08310:CDS	AT4G08310:CDS	0.127512	0.127618	hyper	dose independent	CG	hyper
Chr1	AT1G09640:CDS	AT1G09640:CDS	0.120256	0.11695	hyper	dose independent	CG	hyper
Chr1	AT1G18360:CDS	AT1G18360:CDS	0.112648	0.115696	hyper	dose independent	CG	hyper
Chr5	AT5G25430:CDS	AT5G25430:CDS	0.126896	0.124072	hyper	dose independent	CG	hyper
Chr5	Intergenic	Intergenic	0.237608	0.239566	hyper	dose independent	CG	hyper
Chr3	AT3G12950:CDS	AT3G12950:CDS	0.113747	0.116349	hyper	dose independent	CG	hyper
Chr1	AT1G26610:exon,three_prime_UTR	AT1G26610:exon,three_prime_UTR	0.126882	0.132325	hyper	dose independent	CG	hyper
Chr5	AT5G33370:CDS	AT5G33370:CDS	0.103995	0.107649	hyper	dose independent	CG	hyper
Chr5	AT5G37970:CDS	AT5G37970:CDS	0.115269	0.110964	hyper	dose independent	CG	hyper
Chr1	Intergenic	Intergenic	0.146764	0.147497	hyper	dose independent	CG	hyper
Chr3	AT3G50360:exon,three_prime_UTR	AT3G50360:exon,three_prime_UTR	0.140571	0.144487	hyper	dose independent	CG	hyper
Chr5	AT5G56450:exon,three_prime_UTR	AT5G56450:exon,three_prime_UTR	0.132586	0.137696	hyper	dose independent	CG	hyper
Chr1	AT1TE39720:transposable_element	AT1TE39720:transposable_element	0.174568	0.173443	hyper	dose independent	CG	hyper
Chr2	Intergenic	Intergenic	0.176502	0.170262	hyper	dose independent	CG	hyper
Chr1	AT1G02305:CDS	AT1G02305:CDS	0.121948	0.126074	hyper	dose independent	CG	hyper
Chr1	AT1TE94640:transposable_element	AT1TE94640:transposable_element	0.1437	0.14934	hyper	dose independent	CG	hyper
Chr5	AT5G39620:CDS	AT5G39620:CDS	0.15144	0.150014	hyper	dose independent	CG	hyper
Chr5	Intergenic	Intergenic	0.147876	0.149632	hyper	dose independent	CG	hyper
Chr5	Intergenic	Intergenic	0.119588	0.120822	hyper	dose independent	CG	hyper
Chr3	AT3TE43645:transposable_element	AT3TE43645:transposable_element	0.103067	0.100414	hyper	dose independent	CG	hyper
Chr4	Intergenic	Intergenic	0.174988	0.172946	hyper	dose independent	CG	hyper
Chr3	Intergenic	Intergenic	0.14921	0.154087	hyper	dose independent	CG	hyper
Chr2	Intergenic	Intergenic	0.122728	0.125341	hyper	dose independent	CG	hyper
Chr4	Intergenic	Intergenic	0.144281	0.138314	hyper	dose independent	CG	hyper
Chr1	AT1TE92970:transposable_element	AT1TE92970:transposable_element	0.176595	0.177468	hyper	dose independent	CG	hyper
Chr2	AT2TE49230:transposable_element	AT2TE49230:transposable_element	0.149422	0.155181	hyper	dose independent	CG	hyper
Chr4	AT4TE03570:transposable_element	Intergenic	-0.404937	-0.404675	hypo	dose independent	CG	hypo
Chr4	AT4G18790:CDS	AT4G18790:CDS	-0.159882	-0.159943	hypo	dose independent	CG	hypo
Chr1	AT1G78120:CDS	AT1G78120:CDS	-0.180751	-0.182357	hypo	dose independent	CG	hypo
Chr1	Intergenic	Intergenic	-0.355219	-0.358295	hypo	dose independent	CG	hypo
Chr2	AT2G27740:exon,three_prime_UTR	AT2G27740:exon,three_prime_UTR	-0.187214	-0.189521	hypo	dose independent	CG	hypo
Chr3	AT3G20890:CDS	AT3G20890:CDS	-0.140472	-0.143497	hypo	dose independent	CG	hypo
Chr4	AT4G01820:CDS	AT4G01820:CDS	-0.120252	-0.118876	hypo	dose independent	CG	hypo
Chr3	AT3TE26260:transposable_element	AT3TE26260:transposable_element	-0.185426	-0.180985	hypo	dose independent	CG	hypo
Chr1	AT1G05910:CDS	AT1G05910:CDS	-0.115499	-0.116964	hypo	dose independent	CG	hypo
Chr1	AT1G17150:CDS	AT1G17150:CDS	-0.221004	-0.221412	hypo	dose independent	CG	hypo
Chr1	Intergenic	Intergenic	-0.123738	-0.125881	hypo	dose independent	CG	hypo
Chr2	AT2G36350:CDS	AT2G36350:CDS	-0.217046	-0.218185	hypo	dose independent	CG	hypo
Chr1	AT1G22760:CDS	AT1G22760:CDS	-0.162244	-0.159472	hypo	dose independent	CG	hypo
Chr5	AT5G62640:CDS	AT5G62640:CDS	-0.17076	-0.174272	hypo	dose independent	CG	hypo
Chr3	AT3G30281:pseudogene	AT3G30281:pseudogene	-0.150644	-0.150625	hypo	dose independent	CG	hypo
Chr1	AT1TE43115:transposable_element	AT1TE43115:transposable_element	-0.150232	-0.152035	hypo	dose independent	CG	hypo
Chr1	AT1G60505:ncRNA;AT1G60510:pseudogene	AT1G60505:ncRNA;AT1G60510:pseudogene	-0.13896	-0.139589	hypo	dose independent	CG	hypo
Chr5	Intergenic	Intergenic	-0.176518	-0.176694	hypo	dose independent	CG	hypo
Chr3	AT3G10630:CDS	AT3G10630:CDS	-0.145272	-0.144878	hypo	dose independent	CG	hypo
Chr2	AT2G40780:exon,three_prime_UTR	AT2G40780:exon,three_prime_UTR	-0.301789	-0.299113	hypo	dose independent	CG	hypo
Chr3	Intergenic	Intergenic	-0.207616	-0.21081	hypo	dose independent	CG	hypo
Chr5	AT5G35160:CDS	AT5G35160:CDS	-0.114646	-0.117704	hypo	dose independent	CG	hypo
Chr1	AT1G16760:CDS	AT1G16760:CDS	-0.112797	-0.110085	hypo	dose independent	CG	hypo
Chr4	Intergenic	Intergenic	-0.15704	-0.159063	hypo	dose independent	CG	hypo
Chr2	AT2G31930:exon,five_prime_UTR	AT2G31930:exon,five_prime_UTR	-0.177654	-0.173821	hypo	dose independent	CG	hypo
Chr3	AT3G51390:CDS	AT3G51390:CDS	-0.131006	-0.127324	hypo	dose independent	CG	hypo
Chr3	AT3G27050:CDS	AT3G27050:exon,three_prime_UTR	-0.16911	-0.165156	hypo	dose independent	CG	hypo
Chr5	AT5G17260:CDS	AT5G17260:CDS	-0.156638	-0.159538	hypo	dose independent	CG	hypo
Chr1	AT1TE79030:transposable_element;AT1TE79035:transposable_element	AT1TE79030:transposable_element;AT1TE79035:transposable_element	-0.141711	-0.142611	hypo	dose independent	CG	hypo
Chr1	AT1G64300:CDS	AT1G64300:CDS	-0.151644	-0.149402	hypo	dose independent	CG	hypo
Chr1	Intergenic	Intergenic	-0.217187	-0.214998	hypo	dose independent	CG	hypo
Chr3	AT3G18460:CDS	AT3G18460:CDS	-0.14045	-0.144676	hypo	dose independent	CG	hypo
Chr4	AT4G11080:CDS	AT4G11080:CDS	-0.165667	-0.170058	hypo	dose independent	CG	hypo
Chr5	Intergenic	Intergenic	-0.194528	-0.196541	hypo	dose independent	CG	hypo
Chr1	AT1G17580:CDS	AT1G17580:CDS	-0.117657	-0.121591	hypo	dose independent	CG	hypo
Chr3	AT3G14700:exon,three_prime_UTR	AT3G14700:exon,three_prime_UTR	-0.175052	-0.174237	hypo	dose independent	CG	hypo
Chr2	AT2G16270:CDS	AT2G16270:CDS	-0.191763	-0.192088	hypo	dose independent	CG	hypo
Chr1	AT1G52640:CDS	AT1G52640:CDS	-0.117179	-0.116321	hypo	dose independent	CG	hypo
Chr1	AT1G17400:CDS	AT1G17400:CDS	-0.131194	-0.133115	hypo	dose independent	CG	hypo
Chr1	AT1TE61450:transposable_element	AT1TE61450:transposable_element	-0.174442	-0.170517	hypo	dose independent	CG	hypo
Chr5	AT5TE73495:transposable_element	AT5TE73495:transposable_element	-0.188958	-0.190406	hypo	dose independent	CG	hypo
Chr5	AT5G37600:CDS	AT5G37600:CDS	-0.113347	-0.11743	hypo	dose independent	CG	hypo
Chr3	AT3G11070:CDS	AT3G11070:CDS	-0.120364	-0.118202	hypo	dose independent	CG	hypo
Chr1	AT1G34580:mRNA	AT1G34580:mRNA	-0.136807	-0.134962	hypo	dose independent	CG	hypo
Chr1	AT1G01680:CDS	AT1G01680:CDS	-0.133039	-0.129402	hypo	dose independent	CG	hypo
Chr2	Intergenic	Intergenic	-0.231763	-0.232898	hypo	dose independent	CG	hypo
Chr3	AT3G48230:exon,five_prime_UTR	AT3G48230:exon,five_prime_UTR	-0.132794	-0.132447	hypo	dose independent	CG	hypo
Chr3	Intergenic	Intergenic	-0.192466	-0.194336	hypo	dose independent	CG	hypo
Chr5	AT5TE96480:transposable_element	AT5TE96480:transposable_element;AT5TE96485:transposable_element	-0.150857	-0.146985	hypo	dose independent	CG	hypo
Chr2	AT2TE40050:transposable_element	AT2TE40050:transposable_element	-0.208522	-0.20851	hypo	dose independent	CG	hypo
Chr3	AT3G05070:CDS	AT3G05070:CDS	-0.138281	-0.134107	hypo	dose independent	CG	hypo
Chr4	AT4TE41320:transposable_element	AT4TE41320:transposable_element	-0.157876	-0.154013	hypo	dose independent	CG	hypo
Chr1	AT1G79530:CDS	AT1G79530:CDS	-0.114869	-0.112969	hypo	dose independent	CG	hypo
Chr4	AT4TE51100:transposable_element	AT4TE51100:transposable_element	-0.159164	-0.160676	hypo	dose independent	CG	hypo
Chr3	AT3G17050:transposable_element_gene;AT3TE24450:transposable_element;AT3TE24455:transposable_element;	AT3G17050:transposable_element;AT3TE24450:transposable_element;AT3TE24455:transposable_element;	0.190355	0.250628	hyper	insufficient data	CG	hyper
Chr5	Intergenic	Intergenic	0.24176	0.292785	hyper	insufficient data	CG	hyper
Chr3	AT3G15010:CDS	AT3G15010:CDS	0.236744	0.303677	hyper	insufficient data	CG	hyper
Chr4	AT4G00250:exon,three_prime_UTR	AT4G00250:exon,three_prime_UTR	0.319461	0.281405	hyper	insufficient data	CG	hyper
Chr1	AT1TE81195:transposable_element;AT1TE81200:transposable_element;AT1TE81205:transposable_element;	AT1TE81195:transposable_element;AT1TE81200:transposable_element;AT1TE81205:transposable_element;	0.220314	0.267789	hyper	insufficient data	CG	hyper
Chr3	AT3G58530:CDS	AT3G58530:CDS	0.20202	0.252164	hyper	insufficient data	CG	hyper
Chr3	AT3G08910:CDS	AT3G08910:CDS	0.171983	0.145841	hyper	insufficient data	CG	hyper
Chr5	AT5G33390:CDS	AT5G33390:exon,five_prime_UTR	0.204799	0.234614	hyper	insufficient data	CG	hyper
Chr2	AT2TE04485:transposable_element	AT2TE04485:transposable_element	0.232575	0.26786	hyper	insufficient data	CG	hyper
Chr2	Intergenic	Intergenic	0.305014	0.257177	hyper	insufficient data	CG	hyper
Chr1	AT1TE80995:transposable_element	AT1TE80995:transposable_element	0.23471	0.186465	hyper	insufficient data	CG	hyper
Chr2	AT2G32291:pseudogene	AT2G32291:pseudogene	0.30423	0.409937	hyper	insufficient data	CG	hyper
Chr5	AT5G63620:CDS	AT5G63620:CDS	0.304891	0.352073	hyper	insufficient data	CG	hyper
Chr3	Intergenic	Intergenic	0.230524	0.237832	hyper	insufficient data	CG	hyper
Chr5	AT5G10740:CDS	AT5G10740:CDS	0.178789	0.231348	hyper	insufficient data	CG	hyper
Chr4	AT4TE45210:transposable_element	AT4TE45200:transposable_element;AT4TE45205:transposable_element;AT4TE45210:transposable_element;	0.329576	0.286924	hyper	insufficient data	CG	hyper
Chr5	AT5G37980:CDS	AT5G37980:CDS	0.201166	0.169952	hyper	insufficient data	CG	hyper
Chr3	AT3TE34375:transposable_element	AT3TE34375:transposable_element	0.284482	0.295573	hyper	insufficient data	CG	hyper
ChrM			0.422501	0.296777	hyper	insufficient data	CG	hyper
Chr3	AT3TE53550:transposable_element	AT3TE53550:transposable_element	0.16375	0.184828	hyper	insufficient data	CG	hyper
Chr5	AT5TE66960:transposable_element	AT5TE66960:transposable_element	0.220963	0.204221	hyper	insufficient data	CG	hyper
Chr3	Intergenic	Intergenic	0.296575	0.246681	hyper	insufficient data	CG	hyper
Chr3	AT3G02370:CDS	AT3G02370:CDS	0.129309	0.157219	hyper	insufficient data	CG	hyper
Chr2	AT2G20630:CDS	AT2G20630:CDS	0.160911	0.138401	hyper	insufficient data	CG	hyper
Chr3	AT3TE31510:transposable_element	AT3TE31510:transposable_element	0.185324	0.199837	hyper	insufficient data	CG	hyper
Chr5	AT5TE62445:transposable_element	AT5TE62445:transposable_element	0.330714	0.309924	hyper	insufficient data	CG	hyper
Chr4	AT4G39890:CDS	AT4G39890:CDS	0.241073	0.195656	hyper	insufficient data	CG	hyper
Chr2	AT2TE27335:transposable_element	AT2TE27335:transposable_element	0.169333	0.212162	hyper	insufficient data	CG	hyper
Chr5	Intergenic	Intergenic	0.101146	0.124291	hyper	insufficient data	CG	hyper
Chr3	AT3G50380:CDS	AT3G50380:CDS	0.189973	0.214661	hyper	insufficient data	CG	hyper
ChrM			0.177815	0.211282	hyper	insufficient data	CG	hyper
Chr4	AT4G24810:CDS	AT4G24810:CDS	0.137831	0.192581	hyper	insufficient data	CG	hyper
Chr3	AT3G63180:CDS	AT3G63180:CDS	0.196165	0.188454	hyper	insufficient data	CG	hyper
Chr2	AT2G45990:exon,three_prime_UTR;AT2G46000:exon,three_prime_UTR	AT2G45990:exon,three_prime_UTR	0.15256	0.143587	hyper	insufficient data	CG	hyper
Chr2	AT2G22530:CDS	AT2G22530:CDS	0.174457	0.159532	hyper	insufficient data	CG	hyper
Chr3	AT3TE39380:transposable_element	AT3TE39380:transposable_element	0.299997	0.251996	hyper	insufficient data	CG	hyper
Chr5	AT5TE49850:transposable_element	AT5TE49850:transposable_element	0.248735	0.219811	hyper	insufficient data	CG	hyper
Chr5	AT5TE74390:transposable_element	AT5TE74390:transposable_element;AT5TE74395:transposable_element	0.322459	0.389772	hyper	insufficient data	CG	hyper
Chr3	AT3G04250:CDS	AT3G04250:CDS	0.186339	0.175988	hyper	insufficient data	CG	hyper
Chr2	AT2TE31730:transposable_element	AT2TE31730:transposable_element	0.267021	0.284614	hyper	insufficient data	CG	hyper
Chr1	AT1G27170:CDS	AT1G27170:CDS	0.344578	0.443106	hyper	insufficient data	CG	hyper
Chr1	Intergenic	Intergenic	0.242783	0.295163	hyper	insufficient data	CG	hyper
Chr1	Intergenic	Intergenic	0.221725	0.207556	hyper	insufficient data	CG	hyper
Chr2	Intergenic	Intergenic	0.300357	0.263449	hyper	insufficient data	CG	hyper
Chr5	Intergenic	Intergenic	0.143644	0.135902	hyper	insufficient data	CG	hyper
Chr4	AT4G16520:mRNA	AT4G16520:mRNA	0.170059	0.158065	hyper	insufficient data	CG	hyper
Chr1	AT1G70110:CDS	AT1G70110:CDS	0.177227	0.209621	hyper	insufficient data	CG	hyper
Chr3	AT3TE67445:transposable_element	AT3TE67445:transposable_element	0.171025	0.145476	hyper	insufficient data	CG	hyper
Chr4	AT4G31100:CDS	AT4G31100:CDS	0.136625	0.122497	hyper	insufficient data	CG	hyper
Chr3	AT3G16810:CDS	AT3G16810:CDS	0.197615	0.245241	hyper	insufficient data	CG	hyper
Chr5	AT5G39440:CDS	AT5G39440:CDS	0.205289	0.172	hyper	insufficient data	CG	hyper
Chr3	AT3G09350:CDS	AT3G09350:CDS	0.135508	0.151594	hyper	insufficient data	CG	hyper
Chr5	AT5TE47360:transposable_element	AT5G35111:pseudogene;AT5TE47360:transposable_element	0.105384	0.160774	hyper	insufficient data	CG	hyper
Chr4	AT4TE30880:transposable_element	AT4TE30880:transposable_element	0.261242	0.22064	hyper	insufficient data	CG	hyper
Chr5	AT5G02390:CDS	AT5G02390:CDS	0.159855	0.186272	hyper	insufficient data	CG	hyper
Chr4	AT4G23470:CDS	AT4G23470:CDS	0.12168	0.140662	hyper	insufficient data	CG	hyper
Chr2	AT2G42720:CDS	AT2G42720:CDS	0.205634	0.197733	hyper	insufficient data	CG	hyper
Chr3	AT3G54960:CDS	AT3G54960:CDS	0.167677	0.145826	hyper	insufficient data	CG	hyper
Chr1	AT1TE95555:transposable_element	AT1TE95555:transposable_element	0.341964	0.250645	hyper	insufficient data	CG	hyper
Chr3	AT3G52700:mRNA;AT3TE79320:transposable_element	AT3G52700:mRNA;AT3TE79320:transposable_element	0.21754	0.177741	hyper	insufficient data	CG	hyper
Chr1	AT1G72090:CDS	AT1G72090:CDS	0.167375	0.145886	hyper	insufficient data	CG	hyper
Chr2	AT2G16905:pseudogene	AT2G16905:pseudogene	0.139028	0.11646	hyper	insufficient data	CG	hyper
Chr4	AT4G26160:CDS	AT4G26160:CDS	0.142092	0.163174	hyper	insufficient data	CG	hyper
Chr5	AT5TE39480:transposable_element	AT5TE39480:transposable_element	0.169974	0.150921	hyper	insufficient data	CG	hyper
Chr1	AT1G57570:CDS	AT1G57570:CDS	0.104767	0.116233	hyper	insufficient data	CG	hyper
Chr5	AT5TE49295:transposable_element	AT5TE49295:transposable_element	0.333644	0.279561	hyper	insufficient data	CG	hyper
Chr1	AT1G48900:exon,three_prime_UTR	AT1G48900:exon,three_prime_UTR	0.103342	0.119562	hyper	insufficient data	CG	hyper
Chr4	AT4G34640:CDS	AT4G34640:CDS	0.13876	0.164998	hyper	insufficient data	CG	hyper
Chr2	AT2TE26860:transposable_element;AT2TE26865:transposable_element	AT2TE26860:transposable_element;AT2TE26865:transposable_element	0.111385	0.130548	hyper	insufficient data	CG	hyper
Chr1	Intergenic	Intergenic	0.211234	0.220912	hyper	insufficient data	CG	hyper
Chr3	AT3G46980:exon,three_prime_UTR	AT3G46980:exon,three_prime_UTR	0.142963	0.18275	hyper	insufficient data	CG	hyper
Chr3	AT3G21820:CDS	AT3G21820:CDS	0.219088	0.182814	hyper	insufficient data	CG	hyper
Chr1	AT1G22950:CDS	AT1G22950:CDS	0.111373	0.132676	hyper	insufficient data	CG	hyper
Chr1	Intergenic	Intergenic	0.131031	0.118292	hyper	insufficient data	CG	hyper
Chr5	AT5G27530:CDS;AT5TE35280:transposable_element	AT5G27530:CDS	0.175075	0.19236	hyper	insufficient data	CG	hyper
Chr3	AT3G27380:CDS	AT3G27380:exon,three_prime_UTR	0.14466	0.191142	hyper	insufficient data	CG	hyper
Chr3	AT3G59660:CDS	AT3G59660:mRNA	0.164762	0.187474	hyper	insufficient data	CG	hyper
Chr3	AT3G60790:mRNA	AT3G60790:mRNA	0.171425	0.179924	hyper	insufficient data	CG	hyper
Chr2	AT2G42190:CDS;AT2TE79400:transposable_element	AT2G42190:CDS;AT2TE79400:transposable_element	0.21853	0.246554	hyper	insufficient data	CG	hyper
Chr1	AT1TE70785:transposable_element	AT1TE70785:transposable_element	0.206516	0.177957	hyper	insufficient data	CG	hyper
Chr3	AT3G52300:CDS	AT3G52300:CDS	0.225037	0.183579	hyper	insufficient data	CG	hyper
Chr1	AT1TE68605:transposable_element	AT1TE68605:transposable_element	0.194138	0.214841	hyper	insufficient data	CG	hyper
Chr2	AT2TE45780:transposable_element	AT2TE45780:transposable_element	0.260675	0.296802	hyper	insufficient data	CG	hyper
Chr3	Intergenic	Intergenic	0.19065	0.210645	hyper	insufficient data	CG	hyper
Chr4	AT4G26930:CDS	AT4G26930:CDS	0.266683	0.212155	hyper	insufficient data	CG	hyper
Chr5	AT5G47720:CDS	AT5G47720:CDS	0.131998	0.147914	hyper	insufficient data	CG	hyper
Chr2	AT2G36110:exon,five_prime_UTR;AT2TE67480:transposable_element	AT2TE67480:transposable_element	0.149202	0.134658	hyper	insufficient data	CG	hyper
Chr1	AT1G55050:CDS	AT1G55050:CDS	0.120677	0.128948	hyper	insufficient data	CG	hyper
Chr1	Intergenic	AT1TE29480:transposable_element;AT1TE29485:transposable_element	0.246368	0.271863	hyper	insufficient data	CG	hyper
Chr1	AT1G73410:exon,three_prime_UTR;AT1TE90315:transposable_element	AT1G73410:exon,three_prime_UTR;AT1TE90315:transposable_element	0.1414	0.166179	hyper	insufficient data	CG	hyper
Chr4	AT4G10310:mRNA;AT4TE27260:transposable_element	AT4G10310:mRNA;AT4TE27260:transposable_element	0.227258	0.189652	hyper	insufficient data	CG	hyper
Chr1	AT1G47710:CDS	AT1G47710:CDS	0.205601	0.230419	hyper	insufficient data	CG	hyper
Chr1	AT1G80880:CDS	AT1G80880:CDS	0.12752	0.109019	hyper	insufficient data	CG	hyper
Chr4	AT4G21065:CDS	AT4G21065:CDS	0.142765	0.174359	hyper	insufficient data	CG	hyper
Chr1	AT1G47270:CDS	AT1G47270:CDS	0.112523	0.179299	hyper	insufficient data	CG	hyper
Chr5	AT5TE25870:transposable_element	AT5TE25870:transposable_element	0.209511	0.233248	hyper	insufficient data	CG	hyper
Chr1	AT1G35690:transposable_element_gene;AT1TE43150:transposable_element;AT1TE43155:transposable_element;	AT1TE43150:transposable_element	0.272651	0.236743	hyper	insufficient data	CG	hyper
Chr1	AT1G06500:exon,five_prime_UTR	AT1G06500:exon,five_prime_UTR	0.182666	0.234458	hyper	insufficient data	CG	hyper
Chr2	AT2G46510:CDS	AT2G46510:CDS	0.125233	0.132408	hyper	insufficient data	CG	hyper
Chr2	Intergenic	Intergenic	0.152368	0.191746	hyper	insufficient data	CG	hyper
Chr5	AT5G03470:CDS	AT5G03470:CDS	0.12281	0.130579	hyper	insufficient data	CG	hyper
Chr4	AT4G33540:CDS	AT4G33540:CDS	0.172485	0.226214	hyper	insufficient data	CG	hyper
Chr5	AT5G47140:CDS	AT5G47140:CDS	0.20646	0.218099	hyper	insufficient data	CG	hyper
Chr2	AT2TE33365:transposable_element	AT2TE33365:transposable_element	0.255615	0.278756	hyper	insufficient data	CG	hyper
Chr4	AT4G06701:ncRNA	AT4G06701:ncRNA	0.129396	0.112669	hyper	insufficient data	CG	hyper
Chr3	AT3G45443:exon,three_prime_UTR	AT3G45443:exon,three_prime_UTR	0.138488	0.150569	hyper	insufficient data	CG	hyper
Chr1	AT1TE84370:transposable_element	AT1TE84370:transposable_element	0.281672	0.211022	hyper	insufficient data	CG	hyper
Chr4	AT4G35310:exon,three_prime_UTR	AT4G35310:exon,three_prime_UTR	0.121266	0.140252	hyper	insufficient data	CG	hyper
Chr5	AT5TE25965:transposable_element	AT5TE25965:transposable_element	0.243199	0.29502	hyper	insufficient data	CG	hyper
Chr1	AT1G69770:CDS	AT1G69770:CDS	0.206342	0.238297	hyper	insufficient data	CG	hyper
Chr4	Intergenic	Intergenic	0.182772	0.197141	hyper	insufficient data	CG	hyper
Chr3	AT3G15480:CDS	AT3G15480:CDS	0.189569	0.24041	hyper	insufficient data	CG	hyper
Chr5	AT5TE33870:transposable_element	AT5TE33870:transposable_element	0.205187	0.196781	hyper	insufficient data	CG	hyper
Chr1	AT1G15860:mRNA	AT1G15860:CDS	0.164539	0.196574	hyper	insufficient data	CG	hyper
Chr1	AT1G53760:CDS	AT1G53760:CDS	0.119197	0.168058	hyper	insufficient data	CG	hyper
Chr1	AT1TE62915:transposable_element	AT1TE62915:transposable_element	0.170484	0.159139	hyper	insufficient data	CG	hyper
Chr4	AT4G39500:CDS	AT4G39500:CDS	0.150223	0.169805	hyper	insufficient data	CG	hyper
Chr1	AT1G22580:transposable_element_gene;AT1TE25665:transposable_element;AT1TE25670:transposable_element;	AT1G22580:transposable_element;AT1TE25665:transposable_element;AT1TE25670:transposable_element;	0.199589	0.233148	hyper	insufficient data	CG	hyper
Chr5	AT5G56970:mRNA	AT5G56970:mRNA	0.17334	0.196025	hyper	insufficient data	CG	hyper
Chr1	Intergenic	Intergenic	0.140289	0.16433	hyper	insufficient data	CG	hyper
Chr1	Intergenic	Intergenic	0.163146	0.181945	hyper	insufficient data	CG	hyper
Chr5	AT5TE34605:transposable_element	AT5TE34605:transposable_element	0.312094	0.336721	hyper	insufficient data	CG	hyper
Chr4	AT4TE06200:transposable_element	AT4TE06200:transposable_element	0.186547	0.196663	hyper	insufficient data	CG	hyper
Chr1	AT1G79530:CDS	AT1G79529:ncRNA;AT1G79530:CDS	0.105688	0.171216	hyper	insufficient data	CG	hyper
Chr4	AT4TE55215:transposable_element;AT4TE55220:transposable_element	AT4TE55215:transposable_element;AT4TE55220:transposable_element	0.17571	0.223105	hyper	insufficient data	CG	hyper
Chr1	AT1G62350:mRNA;AT1G62355:miRNA	AT1G62350:exon,three_prime_UTR;AT1G62355:miRNA	0.177841	0.229373	hyper	insufficient data	CG	hyper
Chr3	AT3G61400:CDS	AT3G61400:CDS	0.118059	0.184078	hyper	insufficient data	CG	hyper
Chr4	Intergenic	Intergenic	0.140452	0.185026	hyper	insufficient data	CG	hyper
Chr3	AT3G13510:CDS	AT3G13510:CDS	0.117994	0.107983	hyper	insufficient data	CG	hyper
Chr2	AT2G18915:CDS	AT2G18915:CDS	0.132524	0.149947	hyper	insufficient data	CG	hyper
Chr3	AT3G47780:CDS	AT3G47780:CDS	0.15865	0.171369	hyper	insufficient data	CG	hyper
Chr5	AT5G13820:CDS	AT5G13820:CDS	0.105889	0.120219	hyper	insufficient data	CG	hyper
Chr5	AT5TE94620:transposable_element	AT5TE94620:transposable_element	0.170432	0.145427	hyper	insufficient data	CG	hyper
Chr4	AT4G14600:mRNA	AT4G14600:mRNA	0.293707	0.237187	hyper	insufficient data	CG	hyper
Chr5	AT5TE62960:transposable_element	Intergenic	0.131845	0.114819	hyper	insufficient data	CG	hyper
Chr3	AT3TE37150:transposable_element;AT3TE37155:transposable_element	AT3TE37150:transposable_element;AT3TE37155:transposable_element	0.132755	0.157697	hyper	insufficient data	CG	hyper
Chr1	AT1G74530:CDS	AT1G74530:CDS	0.259667	0.303092	hyper	insufficient data	CG	hyper
Chr3	AT3G51325:exon,five_prime_UTR	AT3G51325:exon,five_prime_UTR	0.127526	0.114722	hyper	insufficient data	CG	hyper
Chr1	Intergenic	Intergenic	0.473747	0.366476	hyper	insufficient data	CG	hyper
Chr4	AT4G26020:exon,three_prime_UTR	AT4G26010:exon,three_prime_UTR;AT4G26020:exon,three_prime_UTR	0.130673	0.149283	hyper	insufficient data	CG	hyper
Chr2	AT2G46340:CDS	AT2G46340:CDS	0.210617	0.219299	hyper	insufficient data	CG	hyper
Chr3	AT3G20560:CDS	AT3G20560:CDS	0.212344	0.205192	hyper	insufficient data	CG	hyper
Chr1	AT1G07220:CDS	AT1G07220:CDS	0.152383	0.131504	hyper	insufficient data	CG	hyper
Chr4	Intergenic	Intergenic	0.244142	0.297995	hyper	insufficient data	CG	hyper
Chr4	AT4G30190:CDS	AT4G30190:CDS	0.194723	0.203876	hyper	insufficient data	CG	hyper
Chr1	AT1G31880:CDS	AT1G31880:CDS	0.156975	0.171608	hyper	insufficient data	CG	hyper
Chr1	AT1G51805:CDS	AT1G51805:CDS	0.212374	0.201976	hyper	insufficient data	CG	hyper
Chr3	AT3G23040:CDS	Intergenic	0.124648	0.114119	hyper	insufficient data	CG	hyper
Chr3	AT3G54250:CDS	AT3G54250:CDS	0.145052	0.163957	hyper	insufficient data	CG	hyper
Chr4	AT4G24100:CDS	AT4G24100:CDS	0.156477	0.166709	hyper	insufficient data	CG	hyper
Chr5	AT5G42965:CDS	AT5G42965:CDS	0.174687	0.156044	hyper	insufficient data	CG	hyper
Chr3	Intergenic	Intergenic	0.120382	0.127478	hyper	insufficient data	CG	hyper
Chr5	Intergenic	Intergenic	0.130917	0.140238	hyper	insufficient data	CG	hyper
Chr5	AT5TE27855:transposable_element;AT5TE27860:transposable_element;AT5TE27865:transposable_element;	AT5TE27855:transposable_element;AT5TE27860:transposable_element;AT5TE27865:transposable_element;	0.161006	0.170245	hyper	insufficient data	CG	hyper
Chr1	AT1G61010:exon,three_prime_UTR	AT1G61010:exon,three_prime_UTR	0.107761	0.134956	hyper	insufficient data	CG	hyper
Chr5	AT5G46550:CDS	AT5G46550:CDS	0.139106	0.19293	hyper	insufficient data	CG	hyper
Chr3	AT3TE68630:transposable_element;AT3TE68635:transposable_element	AT3TE68630:transposable_element;AT3TE68635:transposable_element	0.263034	0.253489	hyper	insufficient data	CG	hyper
Chr5	AT5G61580:CDS	AT5G61580:CDS	0.175203	0.215069	hyper	insufficient data	CG	hyper
Chr3	AT3G29110:CDS	AT3G29110:CDS	0.123516	0.158304	hyper	insufficient data	CG	hyper
Chr3	AT3G24190:mRNA	AT3G24190:mRNA	0.184876	0.175587	hyper	insufficient data	CG	hyper
Chr3	AT3TE91940:transposable_element	AT3TE91940:transposable_element	0.175167	0.221377	hyper	insufficient data	CG	hyper
Chr4	AT4G15570:CDS	AT4G15570:CDS	0.134739	0.118423	hyper	insufficient data	CG	hyper
Chr5	AT5TE52970:transposable_element	AT5TE52970:transposable_element	0.221622	0.214866	hyper	insufficient data	CG	hyper
Chr4	AT4TE35070:transposable_element;AT4TE35075:transposable_element	AT4TE35070:transposable_element;AT4TE35075:transposable_element	0.16019	0.137041	hyper	insufficient data	CG	hyper
Chr5	AT5TE62740:transposable_element	AT5TE62740:transposable_element	0.201772	0.209028	hyper	insufficient data	CG	hyper
Chr1	Intergenic	Intergenic	0.203939	0.247206	hyper	insufficient data	CG	hyper
Chr3	Intergenic	Intergenic	0.146311	0.139313	hyper	insufficient data	CG	hyper
Chr3	Intergenic	AT3G19260:exon,three_prime_UTR	0.291785	0.350407	hyper	insufficient data	CG	hyper
Chr3	Intergenic	Intergenic	0.187422	0.176996	hyper	insufficient data	CG	hyper
Chr5	AT5TE14130:transposable_element	Intergenic	0.142678	0.133311	hyper	insufficient data	CG	hyper
Chr2	AT2TE35500:transposable_element	AT2TE35500:transposable_element	0.223939	0.232574	hyper	insufficient data	CG	hyper
Chr1	AT1G54700:exon,three_prime_UTR;AT1G54710:exon,three_prime_UTR	AT1G54700:exon,three_prime_UTR;AT1G54710:exon,three_prime_UTR	0.117154	0.137255	hyper	insufficient data	CG	hyper
Chr4	AT4TE40595:transposable_element	AT4TE40595:transposable_element	0.301015	0.239321	hyper	insufficient data	CG	hyper
Chr5	Intergenic	Intergenic	0.196462	0.231149	hyper	insufficient data	CG	hyper
Chr1	AT1G10540:mRNA	AT1G10540:CDS	0.13131	0.177155	hyper	insufficient data	CG	hyper
Chr5	Intergenic	Intergenic	0.180246	0.231088	hyper	insufficient data	CG	hyper
Chr5	AT5G22500:CDS	AT5G22500:CDS	0.142555	0.161714	hyper	insufficient data	CG	hyper
Chr4	AT4TE40350:transposable_element;AT4TE40355:transposable_element	AT4TE40350:transposable_element;AT4TE40355:transposable_element	0.258445	0.272418	hyper	insufficient data	CG	hyper
Chr5	Intergenic	Intergenic	0.176186	0.155351	hyper	insufficient data	CG	hyper
Chr5	AT5TE94620:transposable_element	AT5TE94620:transposable_element	0.167001	0.214404	hyper	insufficient data	CG	hyper
Chr5	Intergenic	Intergenic	0.242561	0.224128	hyper	insufficient data	CG	hyper
Chr5	AT5TE56820:transposable_element	AT5TE56820:transposable_element	0.202733	0.177423	hyper	insufficient data	CG	hyper
Chr2	AT2TE63585:transposable_element	AT2TE63585:transposable_element	0.235585	0.254577	hyper	insufficient data	CG	hyper
Chr1	AT1G21250:CDS	AT1G21250:CDS	0.139773	0.130725	hyper	insufficient data	CG	hyper
Chr2	AT2G17530:mRNA	AT2G17530:mRNA	0.151911	0.144251	hyper	insufficient data	CG	hyper
Chr1	AT1TE90575:transposable_element	AT1TE90575:transposable_element	0.180549	0.196081	hyper	insufficient data	CG	hyper
Chr4	Intergenic	Intergenic	0.179299	0.231974	hyper	insufficient data	CG	hyper
Chr3	AT3TE29300:transposable_element	AT3TE29300:transposable_element	0.181705	0.169518	hyper	insufficient data	CG	hyper
Chr4	AT4G33470:mRNA	AT4G33470:CDS	0.142029	0.165074	hyper	insufficient data	CG	hyper
Chr3	AT3G61730:CDS	AT3G61730:CDS	0.107409	0.11756	hyper	insufficient data	CG	hyper
Chr1	AT1G52320:exon,three_prime_UTR	AT1G52320:exon,three_prime_UTR	0.124708	0.13685	hyper	insufficient data	CG	hyper
Chr4	AT4G13350:mRNA	AT4G13350:mRNA	0.130893	0.146421	hyper	insufficient data	CG	hyper
Chr3	AT3G15340:CDS	AT3G15340:CDS	0.222052	0.253942	hyper	insufficient data	CG	hyper
Chr4	AT4G15396:CDS	AT4G15396:CDS	0.118814	0.149494	hyper	insufficient data	CG	hyper
Chr3	AT3G11290:CDS	AT3G11290:CDS	0.15111	0.163814	hyper	insufficient data	CG	hyper
Chr2	AT2TE44930:transposable_element	AT2TE44930:transposable_element;AT2TE44935:transposable_element	0.146517	0.175464	hyper	insufficient data	CG	hyper
Chr1	AT1G24095:exon,three_prime_UTR	AT1G24095:exon,three_prime_UTR	0.192182	0.250826	hyper	insufficient data	CG	hyper
Chr1	AT1TE67365:transposable_element	AT1TE67365:transposable_element	0.133428	0.162411	hyper	insufficient data	CG	hyper
Chr5	AT5G07280:CDS	AT5G07280:CDS	0.102692	0.122536	hyper	insufficient data	CG	hyper
Chr5	AT5G64630:CDS	AT5G64630:CDS	0.15572	0.206887	hyper	insufficient data	CG	hyper
Chr1	AT1TE87330:transposable_element	AT1TE87330:transposable_element	0.129587	0.150595	hyper	insufficient data	CG	hyper
Chr5	AT5G62530:CDS	AT5G62530:CDS	0.127206	0.160775	hyper	insufficient data	CG	hyper
Chr5	AT5TE33250:transposable_element	AT5TE33250:transposable_element	0.229916	0.297927	hyper	insufficient data	CG	hyper
Chr1	AT1TE38915:transposable_element	AT1TE38915:transposable_element;AT1TE38920:transposable_element	0.125205	0.152893	hyper	insufficient data	CG	hyper
Chr4	AT4G25440:mRNA	AT4G25440:CDS	0.177029	0.201262	hyper	insufficient data	CG	hyper
Chr4	AT4TE00745:transposable_element	AT4TE00745:transposable_element	0.113575	0.147582	hyper	insufficient data	CG	hyper
Chr1	AT1TE75250:transposable_element	AT1TE75250:transposable_element	0.14349	0.155707	hyper	insufficient data	CG	hyper
Chr4	AT4G14420:mRNA	AT4G14420:CDS	0.169054	0.200667	hyper	insufficient data	CG	hyper
Chr1	AT1TE17555:transposable_element	AT1TE17555:transposable_element	0.128225	0.157418	hyper	insufficient data	CG	hyper
Chr5	AT5G51650:CDS	AT5G51650:CDS	0.189634	0.229344	hyper	insufficient data	CG	hyper
Chr2	AT2G37680:CDS	AT2G37680:CDS	0.118601	0.165091	hyper	insufficient data	CG	hyper
Chr4	AT4TE12235:transposable_element	AT4TE12235:transposable_element	0.243528	0.1965	hyper	insufficient data	CG	hyper
Chr4	AT4G12790:CDS	AT4G12790:CDS	0.27049	0.235556	hyper	insufficient data	CG	hyper
Chr3	AT3G55260:CDS	AT3G55260:CDS	0.162059	0.152384	hyper	insufficient data	CG	hyper
Chr3	AT3TE36105:transposable_element	AT3TE36105:transposable_element	0.122354	0.137455	hyper	insufficient data	CG	hyper
Chr1	Intergenic	Intergenic	0.158552	0.148839	hyper	insufficient data	CG	hyper
Chr1	AT1G34460:CDS	AT1G34460:CDS	-0.398604	-0.419236	hypo	insufficient data	CG	hypo
Chr4	AT4G24175:CDS	AT4G24175:CDS	-0.409653	-0.448479	hypo	insufficient data	CG	hypo
Chr2	Intergenic	Intergenic	-0.214799	-0.188512	hypo	insufficient data	CG	hypo
Chr5	AT5TE29230:transposable_element	AT5TE29230:transposable_element	-0.288948	-0.283302	hypo	insufficient data	CG	hypo
Chr4	Intergenic	Intergenic	-0.266347	-0.281425	hypo	insufficient data	CG	hypo
Chr4	AT4G08780:mRNA;AT4TE23490:transposable_element	AT4G08780:mRNA;AT4TE23490:transposable_element	-0.267495	-0.219068	hypo	insufficient data	CG	hypo
Chr5	Intergenic	Intergenic	-0.369781	-0.384295	hypo	insufficient data	CG	hypo
Chr3	Intergenic	Intergenic	-0.417564	-0.407097	hypo	insufficient data	CG	hypo
Chr4	AT4G02200:exon,three_prime_UTR;AT4G02210:CDS	AT4G02200:exon,three_prime_UTR;AT4G02210:CDS	-0.28363	-0.252195	hypo	insufficient data	CG	hypo
Chr2	AT2G47015:miRNA;AT2G47020:exon,three_prime_UTR	AT2G47015:miRNA;AT2G47020:exon,three_prime_UTR	-0.235637	-0.275923	hypo	insufficient data	CG	hypo
Chr1	AT1TE32720:transposable_element	AT1TE32720:transposable_element	-0.322145	-0.376817	hypo	insufficient data	CG	hypo
Chr3	Intergenic	Intergenic	-0.404922	-0.454076	hypo	insufficient data	CG	hypo
Chr1	AT1G72580:exon,three_prime_UTR	AT1G72580:exon,three_prime_UTR	-0.356554	-0.320663	hypo	insufficient data	CG	hypo
Chr3	AT3G26730:CDS	AT3G26730:CDS	-0.224122	-0.253956	hypo	insufficient data	CG	hypo
Chr1	Intergenic	Intergenic	-0.283238	-0.263995	hypo	insufficient data	CG	hypo
Chr1	Intergenic	Intergenic	-0.275703	-0.304432	hypo	insufficient data	CG	hypo
Chr5	AT5G47830:exon,five_prime_UTR	AT5G47830:exon,five_prime_UTR	-0.214946	-0.18434	hypo	insufficient data	CG	hypo
Chr5	AT5G43755:CDS	AT5G43755:CDS	-0.238488	-0.243126	hypo	insufficient data	CG	hypo
Chr1	Intergenic	Intergenic	-0.193089	-0.217342	hypo	insufficient data	CG	hypo
Chr3	AT3G43600:CDS	AT3G43600:CDS	-0.121452	-0.110207	hypo	insufficient data	CG	hypo
Chr5	AT5G04830:CDS	AT5G04830:CDS	-0.179085	-0.220062	hypo	insufficient data	CG	hypo
Chr1	AT1G64040:CDS	AT1G64040:CDS	-0.169498	-0.15402	hypo	insufficient data	CG	hypo
Chr1	AT1G30760:CDS	AT1G30760:CDS	-0.2613	-0.221301	hypo	insufficient data	CG	hypo
Chr1	AT1G53840:CDS	AT1G53840:CDS	-0.121387	-0.112344	hypo	insufficient data	CG	hypo
Chr3	AT3G52100:CDS	AT3G52100:CDS	-0.21179	-0.229875	hypo	insufficient data	CG	hypo
Chr3	AT3G12300:CDS	AT3G12300:exon,three_prime_UTR	-0.156209	-0.196438	hypo	insufficient data	CG	hypo
Chr4	AT4G21680:CDS	AT4G21680:CDS	-0.168364	-0.156641	hypo	insufficient data	CG	hypo
Chr3	Intergenic	Intergenic	-0.184143	-0.171979	hypo	insufficient data	CG	hypo
Chr1	AT1G16900:CDS	AT1G16900:CDS	-0.126639	-0.161005	hypo	insufficient data	CG	hypo
Chr3	AT3TE48970:transposable_element	AT3TE48970:transposable_element	-0.174591	-0.186611	hypo	insufficient data	CG	hypo
Chr2	AT2G29010:pseudogene	AT2G29010:pseudogene	-0.149789	-0.154739	hypo	insufficient data	CG	hypo
Chr1	Intergenic	AT1TE41345:transposable_element	-0.181751	-0.197561	hypo	insufficient data	CG	hypo
Chr4	AT4TE37695:transposable_element	AT4TE37695:transposable_element	-0.353045	-0.370879	hypo	insufficient data	CG	hypo
Chr2	Intergenic	Intergenic	-0.208368	-0.250358	hypo	insufficient data	CG	hypo
Chr1	AT1G24764:CDS	AT1G24764:CDS	-0.22553	-0.201937	hypo	insufficient data	CG	hypo
Chr3	AT3TE36400:transposable_element	AT3TE36400:transposable_element	-0.289277	-0.275938	hypo	insufficient data	CG	hypo
Chr1	AT1G43650:exon,three_prime_UTR	AT1G43650:exon,three_prime_UTR	-0.392333	-0.364284	hypo	insufficient data	CG	hypo
Chr4	Intergenic	AT4TE12170:transposable_element;AT4TE12175:transposable_element	-0.312791	-0.289788	hypo	insufficient data	CG	hypo
Chr3	Intergenic	Intergenic	-0.364999	-0.321348	hypo	insufficient data	CG	hypo
Chr3	AT3G21590:CDS	AT3G21590:CDS	-0.236721	-0.260909	hypo	insufficient data	CG	hypo
Chr3	AT3G27950:CDS	AT3G27950:CDS	-0.164694	-0.20739	hypo	insufficient data	CG	hypo
Chr2	AT2TE06205:transposable_element	AT2TE06205:transposable_element	-0.372564	-0.268483	hypo	insufficient data	CG	hypo
Chr4	AT4G12000:CDS	AT4G12000:CDS	-0.268964	-0.229476	hypo	insufficient data	CG	hypo
Chr3	AT3TE41060:transposable_element;AT3TE41065:transposable_element	AT3TE41060:transposable_element;AT3TE41065:transposable_element	-0.146448	-0.176762	hypo	insufficient data	CG	hypo
Chr3	Intergenic	Intergenic	-0.178343	-0.157531	hypo	insufficient data	CG	hypo
Chr1	AT1G55940:CDS	AT1G55940:CDS	-0.423339	-0.296276	hypo	insufficient data	CG	hypo
Chr5	Intergenic	Intergenic	-0.208209	-0.232575	hypo	insufficient data	CG	hypo
Chr1	AT1G07220:CDS	AT1G07220:CDS	-0.167889	-0.199654	hypo	insufficient data	CG	hypo
Chr3	AT3TE15755:transposable_element;AT3TE15760:transposable_element;AT3TE15765:transposable_element;	AT3TE15755:transposable_element;AT3TE15760:transposable_element;AT3TE15765:transposable_element;	-0.142996	-0.185537	hypo	insufficient data	CG	hypo
Chr1	Intergenic	Intergenic	-0.160085	-0.168115	hypo	insufficient data	CG	hypo
Chr4	AT4G33790:CDS	AT4G33790:CDS	-0.199849	-0.213491	hypo	insufficient data	CG	hypo
Chr2	Intergenic	Intergenic	-0.222103	-0.192693	hypo	insufficient data	CG	hypo
Chr1	AT1G80810:CDS	AT1G80810:CDS	-0.226713	-0.221276	hypo	insufficient data	CG	hypo
Chr4	Intergenic	Intergenic	-0.139645	-0.157673	hypo	insufficient data	CG	hypo
Chr3	AT3G48120:CDS	AT3G48120:CDS	-0.160289	-0.171129	hypo	insufficient data	CG	hypo
Chr1	AT1G67930:CDS	AT1G67930:CDS	-0.129966	-0.108357	hypo	insufficient data	CG	hypo
Chr1	AT1G32500:CDS	AT1G32500:CDS	-0.27601	-0.241042	hypo	insufficient data	CG	hypo
Chr3	AT3G24180:CDS	AT3G24180:CDS	-0.106376	-0.122983	hypo	insufficient data	CG	hypo
Chr3	AT3G14930:CDS	AT3G14930:CDS	-0.129113	-0.123837	hypo	insufficient data	CG	hypo
Chr4	AT4G17510:CDS	AT4G17510:CDS	-0.137664	-0.166724	hypo	insufficient data	CG	hypo
Chr1	AT1G74360:CDS	AT1G74360:CDS	-0.22165	-0.254545	hypo	insufficient data	CG	hypo
Chr5	Intergenic	Intergenic	-0.268444	-0.290798	hypo	insufficient data	CG	hypo
Chr3	AT3G62770:CDS	AT3G62770:CDS	-0.146479	-0.133144	hypo	insufficient data	CG	hypo
Chr2	AT2G34860:CDS	AT2G34860:CDS	-0.298739	-0.286048	hypo	insufficient data	CG	hypo
Chr4	AT4G10800:CDS	AT4G10800:CDS	-0.327066	-0.258489	hypo	insufficient data	CG	hypo
Chr1	AT1G16070:CDS	AT1G16070:CDS	-0.145956	-0.158548	hypo	insufficient data	CG	hypo
Chr3	AT3G22710:CDS	AT3G22710:CDS	-0.125884	-0.142176	hypo	insufficient data	CG	hypo
Chr3	Intergenic	Intergenic	-0.239594	-0.273971	hypo	insufficient data	CG	hypo
Chr1	Intergenic	Intergenic	-0.335025	-0.318344	hypo	insufficient data	CG	hypo
Chr3	AT3TE40690:transposable_element;AT3TE40695:transposable_element	AT3TE40690:transposable_element;AT3TE40695:transposable_element	-0.232097	-0.260863	hypo	insufficient data	CG	hypo
Chr2	AT2TE52075:transposable_element;AT2TE52080:transposable_element	AT2TE52075:transposable_element;AT2TE52080:transposable_element;AT2TE52085:transposable_element;	-0.225031	-0.257682	hypo	insufficient data	CG	hypo
Chr2	Intergenic	Intergenic	-0.26557	-0.219342	hypo	insufficient data	CG	hypo
Chr1	AT1TE31775:transposable_element;AT1TE31780:transposable_element;AT1TE31785:transposable_element;AT1TE31790:transposable_element	AT1TE31775:transposable_element;AT1TE31780:transposable_element;AT1TE31785:transposable_element;AT1TE31790:transposable_element	-0.227667	-0.244788	hypo	insufficient data	CG	hypo
Chr1	AT1G14688:CDS	AT1G14688:CDS	-0.216003	-0.223101	hypo	insufficient data	CG	hypo
Chr1	AT1G54510:CDS	AT1G54510:exon,three_prime_UTR	-0.106734	-0.129914	hypo	insufficient data	CG	hypo
Chr3	AT3G27025:CDS	AT3G27025:CDS	-0.138186	-0.126727	hypo	insufficient data	CG	hypo
Chr1	Intergenic	Intergenic	-0.193599	-0.213144	hypo	insufficient data	CG	hypo
Chr1	AT1G40118:transposable_element_gene;AT1TE50795:transposable_element;AT1TE50800:transposable_element;	AT1G40118:transposable_element;AT1TE50795:transposable_element;AT1TE50800:transposable_element;	-0.228841	-0.204991	hypo	insufficient data	CG	hypo
Chr5	AT5G41700:exon,three_prime_UTR	AT5G41700:exon,three_prime_UTR	-0.203976	-0.187023	hypo	insufficient data	CG	hypo
Chr2	Intergenic	Intergenic	-0.213835	-0.250395	hypo	insufficient data	CG	hypo
Chr1	AT1G55750:exon,three_prime_UTR	AT1G55750:exon,three_prime_UTR	-0.149841	-0.15595	hypo	insufficient data	CG	hypo
Chr5	AT5G21080:CDS	AT5G21080:CDS	-0.417468	-0.468919	hypo	insufficient data	CG	hypo
Chr4	AT4G35620:CDS	AT4G35620:CDS	-0.176512	-0.196269	hypo	insufficient data	CG	hypo
Chr4	Intergenic	Intergenic	-0.270203	-0.309113	hypo	insufficient data	CG	hypo
Chr5	Intergenic	Intergenic	-0.13691	-0.11777	hypo	insufficient data	CG	hypo
Chr1	AT1G77590:CDS	AT1G77590:CDS	-0.128392	-0.149612	hypo	insufficient data	CG	hypo
Chr3	AT3TE62415:transposable_element	AT3TE62415:transposable_element	-0.161557	-0.149549	hypo	insufficient data	CG	hypo
Chr1	AT1G17970:CDS	AT1G17970:CDS	-0.242801	-0.214636	hypo	insufficient data	CG	hypo
Chr1	AT1G68060:CDS	AT1G68060:CDS	-0.175157	-0.166377	hypo	insufficient data	CG	hypo
Chr1	AT1TE05585:transposable_element	AT1TE05585:transposable_element	-0.159364	-0.172027	hypo	insufficient data	CG	hypo
Chr5	AT5G65770:CDS;AT5G65780:CDS	AT5G65770:CDS;AT5G65780:CDS	-0.142759	-0.126322	hypo	insufficient data	CG	hypo
Chr2	AT2G15160:transposable_element_gene;AT2TE26865:transposable_element;AT2TE26875:transposable_element;	AT2G15160:transposable_element;AT2TE26865:transposable_element;AT2TE26875:transposable_element;	-0.183914	-0.222702	hypo	insufficient data	CG	hypo
Chr3	AT3G10915:exon,three_prime_UTR	AT3G10915:exon,three_prime_UTR	-0.125232	-0.137579	hypo	insufficient data	CG	hypo
Chr1	AT1G18900:CDS	AT1G18900:CDS	-0.1131	-0.107696	hypo	insufficient data	CG	hypo
Chr4	Intergenic	Intergenic	-0.215659	-0.235666	hypo	insufficient data	CG	hypo
Chr1	AT1G06110:CDS	AT1G06110:CDS	-0.192114	-0.209714	hypo	insufficient data	CG	hypo
Chr2	AT2G01760:CDS	AT2G01760:CDS	-0.138972	-0.162497	hypo	insufficient data	CG	hypo
Chr1	AT1G62700:CDS	AT1G62700:CDS	-0.200102	-0.188634	hypo	insufficient data	CG	hypo
Chr2	AT2G47700:CDS	AT2G47700:CDS	-0.133084	-0.140388	hypo	insufficient data	CG	hypo
Chr2	Intergenic	AT2TE40090:transposable_element	-0.250999	-0.272339	hypo	insufficient data	CG	hypo
Chr3	AT3TE70035:transposable_element	AT3TE70035:transposable_element	-0.21006	-0.199682	hypo	insufficient data	CG	hypo
Chr5	AT5G54730:CDS	AT5G54730:CDS	-0.116741	-0.141028	hypo	insufficient data	CG	hypo
Chr3	AT3G56100:CDS	AT3G56100:CDS	-0.328566	-0.323645	hypo	insufficient data	CG	hypo
Chr5	AT5TE33595:transposable_element	AT5TE33595:transposable_element	-0.307423	-0.319965	hypo	insufficient data	CG	hypo
Chr5	Intergenic	Intergenic	-0.110056	-0.103808	hypo	insufficient data	CG	hypo
Chr2	AT2G17820:CDS	AT2G17820:CDS	-0.151336	-0.160837	hypo	insufficient data	CG	hypo
Chr1	AT1G10390:exon,three_prime_UTR	AT1G10390:exon,three_prime_UTR	-0.120179	-0.15907	hypo	insufficient data	CG	hypo
Chr1	AT1G54470:exon,three_prime_UTR	AT1G54470:exon,three_prime_UTR	-0.120555	-0.144964	hypo	insufficient data	CG	hypo
Chr3	Intergenic	Intergenic	-0.129262	-0.116732	hypo	insufficient data	CG	hypo
Chr3	AT3G18620:CDS	AT3G18620:CDS	-0.169891	-0.190841	hypo	insufficient data	CG	hypo
Chr4	Intergenic	Intergenic	-0.336855	-0.349676	hypo	insufficient data	CG	hypo
Chr5	AT5G41060:CDS	AT5G41060:CDS	-0.152977	-0.161049	hypo	insufficient data	CG	hypo
Chr5	AT5G58740:CDS	AT5G58740:CDS	-0.135279	-0.160075	hypo	insufficient data	CG	hypo
Chr1	AT1TE37050:transposable_element	AT1TE37050:transposable_element	-0.153245	-0.165678	hypo	insufficient data	CG	hypo
Chr4	AT4TE24340:transposable_element	AT4TE24340:transposable_element	-0.173658	-0.205355	hypo	insufficient data	CG	hypo
Chr5	Intergenic	Intergenic	-0.242387	-0.251378	hypo	insufficient data	CG	hypo
Chr3	AT3TE30860:transposable_element	AT3TE30860:transposable_element	-0.167365	-0.158719	hypo	insufficient data	CG	hypo
Chr5	AT5G57490:CDS	AT5G57490:CDS	-0.133181	-0.160753	hypo	insufficient data	CG	hypo
Chr1	AT1G12160:exon,three_prime_UTR	AT1G12160:exon,three_prime_UTR	-0.314066	-0.372362	hypo	insufficient data	CG	hypo
Chr3	AT3G49410:CDS	AT3G49410:CDS	-0.142056	-0.157585	hypo	insufficient data	CG	hypo
Chr3	Intergenic	Intergenic	-0.135389	-0.174996	hypo	insufficient data	CG	hypo
Chr1	AT1TE52550:transposable_element	AT1TE52550:transposable_element	-0.186961	-0.191775	hypo	insufficient data	CG	hypo
Chr5	Intergenic	Intergenic	-0.284523	-0.231844	hypo	insufficient data	CG	hypo
Chr1	AT1G51745:CDS	AT1G51745:CDS	-0.17882	-0.161583	hypo	insufficient data	CG	hypo
Chr5	AT5G13940:CDS	AT5G13940:CDS	-0.269771	-0.257669	hypo	insufficient data	CG	hypo
Chr1	AT1TE45060:transposable_element	AT1TE45060:transposable_element	-0.151829	-0.157477	hypo	insufficient data	CG	hypo
Chr1	AT1G11070:CDS	AT1G11070:CDS	-0.150986	-0.178836	hypo	insufficient data	CG	hypo
Chr3	AT3G19620:CDS	AT3G19620:CDS	-0.133982	-0.156653	hypo	insufficient data	CG	hypo
Chr1	AT1G20200:CDS	AT1G20200:CDS	-0.165424	-0.203053	hypo	insufficient data	CG	hypo
Chr5	AT5G39862:transposable_element_gene;AT5TE57635:transposable_element	AT5G39862:transposable_element;AT5TE57635:transposable_element	-0.132045	-0.138801	hypo	insufficient data	CG	hypo
Chr1	AT1G69650:CDS	AT1G69650:CDS	-0.195498	-0.208314	hypo	insufficient data	CG	hypo
Chr1	AT1G16858:exon,three_prime_UTR;AT1G16860:CDS	AT1G16858:exon,three_prime_UTR;AT1G16860:CDS	-0.176679	-0.192963	hypo	insufficient data	CG	hypo
Chr1	AT1G77850:CDS	AT1G77850:CDS	-0.2788	-0.229576	hypo	insufficient data	CG	hypo
Chr4	AT4G11910:CDS	AT4G11910:CDS	-0.166121	-0.19616	hypo	insufficient data	CG	hypo
Chr3	AT3G12550:CDS	AT3G12550:CDS	-0.116122	-0.136243	hypo	insufficient data	CG	hypo
Chr2	AT2TE03875:transposable_element	AT2TE03875:transposable_element	-0.189899	-0.17387	hypo	insufficient data	CG	hypo
Chr4	Intergenic	Intergenic	-0.222442	-0.214556	hypo	insufficient data	CG	hypo
Chr1	AT1G29715:pseudogene	AT1G29715:pseudogene	-0.126916	-0.14902	hypo	insufficient data	CG	hypo
Chr3	AT3TE45865:transposable_element	AT3TE45865:transposable_element	-0.171079	-0.19604	hypo	insufficient data	CG	hypo
Chr4	AT4TE03220:transposable_element	AT4TE03220:transposable_element	-0.269738	-0.223283	hypo	insufficient data	CG	hypo
Chr2	AT2G44090:CDS	AT2G44090:mRNA	-0.157479	-0.144367	hypo	insufficient data	CG	hypo
Chr5	AT5TE71900:transposable_element	Intergenic	-0.199611	-0.218384	hypo	insufficient data	CG	hypo
Chr4	AT4TE29795:transposable_element	AT4TE29795:transposable_element	-0.337917	-0.35921	hypo	insufficient data	CG	hypo
Chr3	AT3G21430:CDS	AT3G21430:CDS	-0.137843	-0.120993	hypo	insufficient data	CG	hypo
Chr1	AT1G62262:CDS	AT1G62262:CDS	-0.104014	-0.162789	hypo	insufficient data	CG	hypo
Chr5	AT5G54590:CDS	AT5G54590:CDS	-0.167494	-0.172005	hypo	insufficient data	CG	hypo
Chr3	AT3G46820:exon,three_prime_UTR	AT3G46820:exon,three_prime_UTR	-0.211043	-0.206329	hypo	insufficient data	CG	hypo
Chr5	AT5G47140:CDS	AT5G47140:CDS	-0.119547	-0.148499	hypo	insufficient data	CG	hypo
Chr3	AT3G58930:CDS	AT3G58930:CDS	-0.10891	-0.122045	hypo	insufficient data	CG	hypo
Chr2	Intergenic	Intergenic	-0.143741	-0.131137	hypo	insufficient data	CG	hypo
Chr1	AT1G02750:exon,three_prime_UTR	AT1G02750:CDS	-0.104597	-0.160249	hypo	insufficient data	CG	hypo
Chr2	AT2G16960:CDS	AT2G16960:CDS	-0.233008	-0.239349	hypo	insufficient data	CG	hypo
Chr4	AT4G02005:ncRNA	AT4G02005:ncRNA	-0.139074	-0.173842	hypo	insufficient data	CG	hypo
Chr3	AT3G51180:CDS	AT3G51180:CDS	-0.117575	-0.103942	hypo	insufficient data	CG	hypo
Chr3	AT3G44540:CDS	AT3G44540:CDS	-0.184186	-0.219129	hypo	insufficient data	CG	hypo
Chr4	AT4G08395:CDS	AT4G08395:CDS	-0.188329	-0.22202	hypo	insufficient data	CG	hypo
Chr4	AT4G10925:CDS	AT4G10925:CDS	-0.141708	-0.131892	hypo	insufficient data	CG	hypo
Chr3	AT3TE67415:transposable_element	AT3TE67415:transposable_element	-0.184314	-0.227815	hypo	insufficient data	CG	hypo
Chr3	AT3G25585:exon,five_prime_UTR	AT3G25585:exon,five_prime_UTR	-0.18898	-0.170653	hypo	insufficient data	CG	hypo
Chr4	AT4TE40615:transposable_element;AT4TE40620:transposable_element	AT4TE40620:transposable_element	-0.215833	-0.202264	hypo	insufficient data	CG	hypo
Chr3	AT3TE64790:transposable_element	AT3TE64790:transposable_element	-0.120061	-0.147053	hypo	insufficient data	CG	hypo
Chr1	AT1TE17415:transposable_element	AT1TE17415:transposable_element	-0.131296	-0.121194	hypo	insufficient data	CG	hypo
Chr4	AT4G34230:CDS	AT4G34230:CDS	-0.183559	-0.219331	hypo	insufficient data	CG	hypo
Chr2	AT2G44760:CDS	AT2G44760:CDS	-0.246062	-0.264449	hypo	insufficient data	CG	hypo
Chr5	AT5G05310:CDS	AT5G05310:CDS	-0.124955	-0.139851	hypo	insufficient data	CG	hypo
Chr3	AT3G19930:CDS	AT3G19930:CDS	-0.211844	-0.220883	hypo	insufficient data	CG	hypo
Chr3	AT3G60920:CDS	AT3G60920:CDS	-0.181764	-0.16384	hypo	insufficient data	CG	hypo
Chr3	AT3G58100:exon,three_prime_UTR	AT3G58100:exon,three_prime_UTR	-0.170928	-0.186824	hypo	insufficient data	CG	hypo
Chr5	AT5G27430:CDS	AT5G27430:CDS	-0.231544	-0.241057	hypo	insufficient data	CG	hypo
Chr5	AT5G12120:CDS	AT5G12120:CDS	-0.128364	-0.171476	hypo	insufficient data	CG	hypo
Chr3	AT3G17620:CDS	AT3G17620:CDS	-0.155351	-0.187866	hypo	insufficient data	CG	hypo
Chr4	AT4G39690:CDS	AT4G39690:CDS	-0.136501	-0.126669	hypo	insufficient data	CG	hypo
Chr5	AT5G02502:exon,three_prime_UTR	AT5G02502:exon,three_prime_UTR	-0.212249	-0.202648	hypo	insufficient data	CG	hypo
Chr4	AT4TE07365:transposable_element	AT4TE07360:transposable_element;AT4TE07365:transposable_element	-0.223817	-0.253846	hypo	insufficient data	CG	hypo
Chr5	AT5G60170:CDS	AT5G60170:CDS	-0.190721	-0.204704	hypo	insufficient data	CG	hypo
Chr3	AT3G14130:CDS	AT3G14130:CDS	-0.15711	-0.198734	hypo	insufficient data	CG	hypo
Chr1	AT1TE67005:transposable_element;AT1TE67010:transposable_element	AT1TE67005:transposable_element;AT1TE67010:transposable_element	-0.222982	-0.216789	hypo	insufficient data	CG	hypo
Chr5	AT5G56950:mRNA	AT5G56950:mRNA	-0.219717	-0.258151	hypo	insufficient data	CG	hypo
Chr1	AT1TE21355:transposable_element	AT1TE21355:transposable_element	-0.112979	-0.101407	hypo	insufficient data	CG	hypo
Chr1	AT1G67890:CDS	AT1G67890:CDS	-0.132128	-0.142512	hypo	insufficient data	CG	hypo
Chr1	AT1G09220:CDS	AT1G09220:CDS	-0.115619	-0.144494	hypo	insufficient data	CG	hypo
Chr2	AT2G17787:CDS	AT2G17787:CDS	-0.237674	-0.2316	hypo	insufficient data	CG	hypo
Chr5	Intergenic	Intergenic	-0.118506	-0.148432	hypo	insufficient data	CG	hypo
Chr3	AT3G56660:CDS	AT3G56660:CDS	-0.279465	-0.271345	hypo	insufficient data	CG	hypo
Chr1	Intergenic	Intergenic	-0.150929	-0.134266	hypo	insufficient data	CG	hypo
Chr4	AT4TE23655:transposable_element	AT4TE23655:transposable_element	-0.308601	-0.268325	hypo	insufficient data	CG	hypo
Chr4	AT4G10590:CDS	AT4G10590:CDS	-0.107107	-0.128707	hypo	insufficient data	CG	hypo
Chr3	Intergenic	Intergenic	-0.362054	-0.343074	hypo	insufficient data	CG	hypo
Chr1	AT1G32700:exon,three_prime_UTR	AT1G32700:exon,three_prime_UTR	-0.282757	-0.303222	hypo	insufficient data	CG	hypo
Chr4	AT4G18220:CDS	AT4G18220:CDS	-0.195302	-0.22068	hypo	insufficient data	CG	hypo
Chr1	Intergenic	AT1TE84340:transposable_element	-0.366811	-0.413606	hypo	insufficient data	CG	hypo
Chr5	AT5G55590:CDS	AT5G55590:CDS	-0.162066	-0.151243	hypo	insufficient data	CG	hypo
Chr2	AT2G03140:CDS	AT2G03140:CDS	-0.120036	-0.124829	hypo	insufficient data	CG	hypo
Chr3	AT3G59200:CDS	AT3G59200:CDS	-0.174205	-0.179021	hypo	insufficient data	CG	hypo
Chr3	AT3G06180:mRNA	AT3G06180:mRNA	-0.301378	-0.267669	hypo	insufficient data	CG	hypo
Chr1	Intergenic	Intergenic	-0.176626	-0.195602	hypo	insufficient data	CG	hypo
Chr4	Intergenic	Intergenic	-0.257611	-0.26718	hypo	insufficient data	CG	hypo
Chr4	Intergenic	Intergenic	-0.257834	-0.239326	hypo	insufficient data	CG	hypo
Chr1	AT1TE05700:transposable_element	AT1TE05700:transposable_element	-0.365868	-0.436404	hypo	insufficient data	CG	hypo
Chr5	AT5G20080:mRNA	AT5G20080:mRNA	-0.160142	-0.19835	hypo	insufficient data	CG	hypo
Chr2	Intergenic	Intergenic	-0.181451	-0.217804	hypo	insufficient data	CG	hypo
Chr3	AT3G59180:CDS	AT3G59180:CDS	-0.123684	-0.118673	hypo	insufficient data	CG	hypo
Chr5	AT5TE48295:transposable_element	AT5TE48295:transposable_element	-0.239227	-0.256703	hypo	insufficient data	CG	hypo
Chr3	AT3G26295:pseudogene	AT3G26295:pseudogene	-0.158436	-0.179492	hypo	insufficient data	CG	hypo
Chr5	AT5TE00390:transposable_element	AT5TE00390:transposable_element	-0.110649	-0.168327	hypo	insufficient data	CG	hypo
Chr5	Intergenic	Intergenic	-0.135739	-0.162912	hypo	insufficient data	CG	hypo
Chr2	AT2TE17275:transposable_element	AT2TE17275:transposable_element	-0.208122	-0.201869	hypo	insufficient data	CG	hypo
Chr5	Intergenic	Intergenic	-0.141663	-0.167068	hypo	insufficient data	CG	hypo
Chr4	AT4G02580:CDS	AT4G02580:CDS	-0.163309	-0.19232	hypo	insufficient data	CG	hypo
Chr4	AT4TE13955:transposable_element	AT4TE13955:transposable_element	-0.202924	-0.223566	hypo	insufficient data	CG	hypo
Chr1	AT1G69150:CDS	AT1G69150:CDS	-0.123663	-0.14239	hypo	insufficient data	CG	hypo
Chr4	Intergenic	Intergenic	-0.171006	-0.208253	hypo	insufficient data	CG	hypo
Chr2	Intergenic	AT2TE41780:transposable_element	-0.152893	-0.192903	hypo	insufficient data	CG	hypo
Chr3	AT3TE80170:transposable_element	AT3TE80170:transposable_element	-0.267527	-0.304238	hypo	insufficient data	CG	hypo
Chr1	AT1G27110:CDS	AT1G27110:CDS	-0.200384	-0.18466	hypo	insufficient data	CG	hypo
Chr1	AT1TE39720:transposable_element;AT1TE39725:transposable_element	AT1TE39720:transposable_element;AT1TE39725:transposable_element	-0.15554	-0.161473	hypo	insufficient data	CG	hypo
Chr1	AT1TE21250:transposable_element	AT1TE21250:transposable_element	-0.233869	-0.226359	hypo	insufficient data	CG	hypo
Chr4	Intergenic	Intergenic	-0.204197	-0.241813	hypo	insufficient data	CG	hypo
Chr1	AT1G01440:CDS	AT1G01440:CDS	-0.124271	-0.102352	hypo	insufficient data	CG	hypo
Chr2	AT2TE03040:transposable_element	AT2TE03040:transposable_element	-0.145579	-0.189731	hypo	insufficient data	CG	hypo
Chr5	AT5G39410:CDS	AT5G39410:CDS	-0.224934	-0.25685	hypo	insufficient data	CG	hypo
Chr2	AT2G37010:CDS	AT2G37010:CDS	-0.181254	-0.207768	hypo	insufficient data	CG	hypo
Chr4	Intergenic	Intergenic	-0.180904	-0.193971	hypo	insufficient data	CG	hypo
Chr4	AT4G13640:CDS	AT4G13640:CDS	-0.236574	-0.26561	hypo	insufficient data	CG	hypo
Chr3	AT3G10640:CDS	AT3G10640:CDS	-0.117107	-0.147818	hypo	insufficient data	CG	hypo
Chr1	AT1G33970:CDS	AT1G33970:CDS	-0.124556	-0.14252	hypo	insufficient data	CG	hypo
Chr4	AT4TE46700:transposable_element	AT4TE46700:transposable_element	-0.214696	-0.242425	hypo	insufficient data	CG	hypo
Chr3	AT3TE94780:transposable_element	AT3TE94780:transposable_element	-0.27421	-0.242171	hypo	insufficient data	CG	hypo
Chr4	AT4G34140:mRNA	AT4G34140:mRNA	-0.189451	-0.182709	hypo	insufficient data	CG	hypo
Chr3	AT3G59990:CDS	AT3G59990:CDS	-0.106647	-0.117944	hypo	insufficient data	CG	hypo
Chr3	Intergenic	Intergenic	-0.252475	-0.274793	hypo	insufficient data	CG	hypo
Chr1	AT1G70590:CDS	AT1G70590:CDS	-0.166588	-0.158976	hypo	insufficient data	CG	hypo
Chr4	Intergenic	Intergenic	-0.174111	-0.183856	hypo	insufficient data	CG	hypo
Chr1	AT1G48095:CDS	AT1G48095:CDS	-0.195279	-0.227164	hypo	insufficient data	CG	hypo
Chr1	AT1G64250:transposable_element_gene;AT1TE78475:transposable_element	AT1G64250:transposable_element;AT1TE78475:transposable_element	-0.129481	-0.108251	hypo	insufficient data	CG	hypo
Chr3	AT3TE64495:transposable_element	AT3TE64495:transposable_element	-0.15215	-0.158352	hypo	insufficient data	CG	hypo
Chr4	Intergenic	Intergenic	-0.346535	-0.412054	hypo	insufficient data	CG	hypo
Chr1	AT1G19140:CDS	AT1G19140:CDS	-0.124619	-0.139216	hypo	insufficient data	CG	hypo
Chr4	AT4G39020:mRNA	AT4G39020:mRNA	-0.152047	-0.137192	hypo	insufficient data	CG	hypo
Chr1	Intergenic	Intergenic	-0.170781	-0.17825	hypo	insufficient data	CG	hypo
Chr5	Intergenic	Intergenic	-0.129615	-0.148805	hypo	insufficient data	CG	hypo
Chr4	AT4G04670:CDS	AT4G04670:CDS	-0.141484	-0.174977	hypo	insufficient data	CG	hypo
Chr5	AT5G54760:CDS	AT5G54760:CDS	-0.135489	-0.129011	hypo	insufficient data	CG	hypo
Chr1	AT1G60540:pseudogene;AT1G60545:ncRNA	AT1G60540:pseudogene;AT1G60545:ncRNA	-0.212323	-0.237302	hypo	insufficient data	CG	hypo
Chr2	Intergenic	Intergenic	-0.161188	-0.182004	hypo	insufficient data	CG	hypo
Chr4	AT4G38520:CDS	AT4G38520:CDS	-0.18016	-0.202391	hypo	insufficient data	CG	hypo
Chr2	AT2G40950:mRNA	AT2G40950:mRNA	-0.127056	-0.140931	hypo	insufficient data	CG	hypo
Chr3	AT3TE18020:transposable_element	AT3TE18020:transposable_element	-0.149994	-0.186473	hypo	insufficient data	CG	hypo
Chr4	AT4G24230:exon,three_prime_UTR	AT4G24230:exon,three_prime_UTR	-0.234097	-0.260546	hypo	insufficient data	CG	hypo
Chr5	AT5G36260:CDS	AT5G36260:CDS	-0.12791	-0.154507	hypo	insufficient data	CG	hypo
Chr4	Intergenic	Intergenic	-0.156643	-0.192086	hypo	insufficient data	CG	hypo
Chr4	AT4G19400:CDS;AT4G19410:CDS	AT4G19400:CDS;AT4G19410:CDS	-0.148458	-0.166743	hypo	insufficient data	CG	hypo
Chr2	Intergenic	Intergenic	-0.253467	-0.273814	hypo	insufficient data	CG	hypo
Chr2	AT2G39830:CDS	AT2G39830:CDS	-0.13155	-0.175154	hypo	insufficient data	CG	hypo
Chr5	AT5G35390:exon,five_prime_UTR	AT5G35390:exon,five_prime_UTR	-0.155697	-0.177245	hypo	insufficient data	CG	hypo
Chr3	Intergenic	Intergenic	-0.192218	-0.167753	hypo	insufficient data	CG	hypo
Chr3	Intergenic	Intergenic	-0.179057	-0.164683	hypo	insufficient data	CG	hypo
Chr1	AT1G31090:CDS	AT1G31090:CDS	-0.156987	-0.140894	hypo	insufficient data	CG	hypo
Chr3	AT3G47580:exon,three_prime_UTR;AT3G47590:exon,three_prime_UTR	AT3G47580:exon,three_prime_UTR;AT3G47590:exon,three_prime_UTR	-0.151349	-0.190253	hypo	insufficient data	CG	hypo
Chr4	Intergenic	Intergenic	-0.20695	-0.194737	hypo	insufficient data	CG	hypo
Chr5	AT5G43460:exon,three_prime_UTR	AT5G43460:CDS	-0.156371	-0.184907	hypo	insufficient data	CG	hypo
Chr1	AT1G43850:CDS	AT1G43850:CDS;AT1TE54780:transposable_element	-0.125225	-0.133137	hypo	insufficient data	CG	hypo
Chr5	Intergenic	AT5TE63835:transposable_element;AT5TE63840:transposable_element	-0.255927	-0.260833	hypo	insufficient data	CG	hypo
Chr3	AT3TE91990:transposable_element	AT3TE91990:transposable_element	-0.107372	-0.136455	hypo	insufficient data	CG	hypo
Chr3	Intergenic	AT3TE76360:transposable_element	-0.130519	-0.137123	hypo	insufficient data	CG	hypo
Chr5	AT5G54320:CDS	AT5G54320:CDS	-0.105683	-0.130535	hypo	insufficient data	CG	hypo
Chr5	AT5G66410:CDS	AT5G66410:CDS	-0.197374	-0.2047	hypo	insufficient data	CG	hypo
Chr5	Intergenic	Intergenic	-0.225283	-0.238562	hypo	insufficient data	CG	hypo
Chr1	AT1G23890:CDS	AT1G23890:CDS	-0.148745	-0.141196	hypo	insufficient data	CG	hypo
Chr1	AT1G29400:CDS	AT1G29400:CDS	-0.135924	-0.181985	hypo	insufficient data	CG	hypo
Chr3	AT3G13120:CDS	AT3G13120:CDS	-0.182393	-0.204989	hypo	insufficient data	CG	hypo
Chr5	Intergenic	AT5TE56690:transposable_element	-0.160232	-0.151433	hypo	insufficient data	CG	hypo
Chr1	AT1G65240:CDS	AT1G65240:CDS	-0.114091	-0.107531	hypo	insufficient data	CG	hypo
Chr4	AT4G12720:CDS	AT4G12720:CDS	-0.149108	-0.193527	hypo	insufficient data	CG	hypo
Chr3	AT3G61180:CDS	AT3G61180:CDS	-0.112685	-0.106139	hypo	insufficient data	CG	hypo
Chr1	AT1G19450:CDS	AT1G19450:CDS	-0.177009	-0.201754	hypo	insufficient data	CG	hypo
Chr5	AT5G19080:CDS	AT5G19080:CDS	-0.137106	-0.187717	hypo	insufficient data	CG	hypo
Chr1	Intergenic	Intergenic	-0.193437	-0.198501	hypo	insufficient data	CG	hypo
Chr1	AT1TE40635:transposable_element	AT1TE40635:transposable_element	-0.243591	-0.220997	hypo	insufficient data	CG	hypo
Chr1	AT1G60650:CDS	AT1G60650:CDS	-0.110194	-0.144092	hypo	insufficient data	CG	hypo
Chr2	AT2G29880:CDS	AT2G29880:CDS	-0.145976	-0.183138	hypo	insufficient data	CG	hypo
Chr5	Intergenic	Intergenic	-0.17572	-0.190919	hypo	insufficient data	CG	hypo
Chr1	AT1G36150:mRNA	AT1G36150:mRNA	-0.138971	-0.174214	hypo	insufficient data	CG	hypo
Chr1	AT1G71270:CDS	AT1G71270:CDS	-0.10177	-0.119609	hypo	insufficient data	CG	hypo
Chr5	AT5G24910:CDS	AT5G24910:CDS	-0.219637	-0.20703	hypo	insufficient data	CG	hypo
Chr4	AT4TE06830:transposable_element	AT4TE06830:transposable_element	-0.152726	-0.200707	hypo	insufficient data	CG	hypo
Chr5	AT5G51660:mRNA	AT5G51660:CDS	-0.123693	-0.136555	hypo	insufficient data	CG	hypo
Chr1	AT1TE63240:transposable_element	AT1TE63240:transposable_element	-0.121129	-0.128934	hypo	insufficient data	CG	hypo
Chr3	AT3G18680:CDS	AT3G18680:CDS	-0.113263	-0.120969	hypo	insufficient data	CG	hypo
Chr1	AT1G75700:CDS	AT1G75700:CDS	-0.150395	-0.192235	hypo	insufficient data	CG	hypo
Chr1	AT1G25260:CDS	AT1G25260:CDS	-0.105044	-0.117757	hypo	insufficient data	CG	hypo
Chr2	AT2G30250:CDS	AT2G30250:CDS	-0.169491	-0.18358	hypo	insufficient data	CG	hypo
Chr4	AT4G08300:mRNA	AT4G08300:mRNA	-0.190459	-0.195673	hypo	insufficient data	CG	hypo
Chr2	Intergenic	Intergenic	-0.152536	-0.132876	hypo	insufficient data	CG	hypo
Chr2	AT2G06255:exon,three_prime_UTR;AT2TE11165:transposable_element;AT2TE11190:transposable_element;AT2TE11195:transposable_element	AT2G06255:exon,three_prime_UTR;AT2TE11165:transposable_element;AT2TE11190:transposable_element;AT2TE11195:transposable_element	-0.149851	-0.195626	hypo	insufficient data	CG	hypo
Chr4	AT4TE17620:transposable_element	AT4TE17620:transposable_element	-0.229029	-0.269725	hypo	insufficient data	CG	hypo
Chr3	AT3G16310:mRNA	AT3G16310:mRNA	-0.195213	-0.226781	hypo	insufficient data	CG	hypo
Chr5	AT5G35341:transposable_element_gene;AT5TE48140:transposable_element;AT5TE48145:transposable_element;	AT5G35341:transposable_element;AT5TE48145:transposable_element	-0.176966	-0.154468	hypo	insufficient data	CG	hypo
Chr5	AT5G56150:mRNA	AT5G56150:mRNA	-0.165055	-0.193535	hypo	insufficient data	CG	hypo
Chr3	AT3G10820:mRNA	AT3G10820:CDS	-0.207805	-0.223519	hypo	insufficient data	CG	hypo
Chr5	AT5G20350:CDS	AT5G20350:CDS	-0.179908	-0.199938	hypo	insufficient data	CG	hypo
Chr3	AT3G14205:CDS	AT3G14205:CDS	-0.126643	-0.158829	hypo	insufficient data	CG	hypo
Chr2	AT2G20000:mRNA	AT2G20000:CDS	-0.117511	-0.129052	hypo	insufficient data	CG	hypo
Chr1	AT1TE38325:transposable_element	AT1TE38325:transposable_element	-0.252729	-0.278599	hypo	insufficient data	CG	hypo
Chr2	AT2G25270:CDS;AT2TE46175:transposable_element	AT2G25270:CDS;AT2TE46175:transposable_element	-0.172836	-0.209567	hypo	insufficient data	CG	hypo
Chr1	AT1G18490:CDS	AT1G18490:CDS	-0.115534	-0.151938	hypo	insufficient data	CG	hypo
Chr5	AT5TE54715:transposable_element	AT5TE54715:transposable_element	-0.21469	-0.249666	hypo	insufficient data	CG	hypo
Chr4	AT4TE28205:transposable_element	AT4TE28205:transposable_element	-0.225329	-0.239123	hypo	insufficient data	CG	hypo
Chr1	AT1G05590:CDS	AT1G05590:CDS	-0.159089	-0.194457	hypo	insufficient data	CG	hypo
Chr3	AT3TE54475:transposable_element;AT3TE54480:transposable_element	AT3TE54470:transposable_element;AT3TE54475:transposable_element;AT3TE54480:transposable_element;	-0.150669	-0.188046	hypo	insufficient data	CG	hypo
Chr4	AT4TE11600:transposable_element	AT4TE11600:transposable_element	-0.179092	-0.183939	hypo	insufficient data	CG	hypo
Chr3	AT3G06660:CDS	AT3G06660:CDS	-0.176838	-0.157011	hypo	insufficient data	CG	hypo
Chr2	Intergenic	Intergenic	-0.144506	-0.16404	hypo	insufficient data	CG	hypo
Chr5	Intergenic	Intergenic	-0.21219	-0.220903	hypo	insufficient data	CG	hypo
Chr3	AT3TE55045:transposable_element;AT3TE55050:transposable_element	AT3TE55045:transposable_element;AT3TE55050:transposable_element	-0.254613	-0.271876	hypo	insufficient data	CG	hypo
Chr1	AT1G05055:CDS	AT1G05055:CDS	-0.129023	-0.134213	hypo	insufficient data	CG	hypo
Chr5	AT5TE30585:transposable_element	AT5TE30585:transposable_element	-0.132604	-0.120053	hypo	insufficient data	CG	hypo
Chr5	AT5TE62860:transposable_element	AT5TE62860:transposable_element	-0.243349	-0.256961	hypo	insufficient data	CG	hypo
Chr5	AT5TE58780:transposable_element	AT5TE58780:transposable_element	-0.155061	-0.180727	hypo	insufficient data	CG	hypo
Chr2	Intergenic	Intergenic	-0.174645	-0.213656	hypo	insufficient data	CG	hypo
Chr4	AT4G16155:mRNA	AT4G16155:mRNA	-0.138818	-0.125592	hypo	insufficient data	CG	hypo
Chr5	AT5G61030:mRNA	AT5G61030:CDS	-0.189682	-0.204071	hypo	insufficient data	CG	hypo
Chr1	AT1TE54315:transposable_element	AT1TE54310:transposable_element;AT1TE54315:transposable_element	-0.12035	-0.152002	hypo	insufficient data	CG	hypo
Chr1	AT1G51340:CDS	AT1G51340:CDS	-0.114426	-0.126537	hypo	insufficient data	CG	hypo
Chr5	AT5G24030:mRNA	AT5G24030:mRNA	-0.122122	-0.148971	hypo	insufficient data	CG	hypo
Chr1	AT1G53840:exon,three_prime_UTR	AT1G53840:exon,three_prime_UTR	-0.172804	-0.15361	hypo	insufficient data	CG	hypo
Chr5	AT5G20080:CDS	AT5G20080:CDS	-0.142396	-0.174281	hypo	insufficient data	CG	hypo
Chr4	AT4G32830:CDS	AT4G32830:CDS	-0.13462	-0.123667	hypo	insufficient data	CG	hypo
Chr1	Intergenic	Intergenic	-0.132348	-0.146897	hypo	insufficient data	CG	hypo
Chr1	AT1TE64820:transposable_element	AT1TE64820:transposable_element	-0.120254	-0.173063	hypo	insufficient data	CG	hypo
Chr5	AT5TE48930:transposable_element	AT5TE48930:transposable_element	-0.103688	-0.147513	hypo	insufficient data	CG	hypo
Chr1	AT1G02980:CDS	AT1G02980:CDS	-0.227788	-0.233436	hypo	insufficient data	CG	hypo
Chr5	AT5TE30055:transposable_element	AT5TE30055:transposable_element	-0.113255	-0.129126	hypo	insufficient data	CG	hypo
Chr5	AT5G16140:CDS	AT5G16140:CDS	-0.161091	-0.144365	hypo	insufficient data	CG	hypo
Chr2	AT2G39840:mRNA	AT2G39840:mRNA	-0.153662	-0.187644	hypo	insufficient data	CG	hypo
Chr2	AT2G13690:CDS	AT2G13690:CDS	-0.147243	-0.177165	hypo	insufficient data	CG	hypo
Chr1	AT1TE75215:transposable_element	AT1TE75215:transposable_element	-0.304534	-0.321543	hypo	insufficient data	CG	hypo
Chr4	AT4G27060:mRNA	AT4G27060:mRNA	-0.116362	-0.132229	hypo	insufficient data	CG	hypo
Chr1	AT1G08740:transposable_element_gene;AT1TE09080:transposable_element	AT1G08740:transposable_element;AT1TE09080:transposable_element	-0.15973	-0.167	hypo	insufficient data	CG	hypo
Chr3	AT3TE37615:transposable_element	AT3TE37615:transposable_element	-0.248104	-0.285449	hypo	insufficient data	CG	hypo
Chr5	AT5TE06060:transposable_element	AT5TE06060:transposable_element	-0.127092	-0.122152	hypo	insufficient data	CG	hypo
Chr5	AT5G06310:mRNA	AT5G06310:mRNA	-0.172947	-0.19503	hypo	insufficient data	CG	hypo
Chr3	AT3G46340:mRNA;AT3TE69010:transposable_element	AT3G46340:mRNA;AT3TE69010:transposable_element	-0.134394	-0.162299	hypo	insufficient data	CG	hypo
Chr3	AT3G54610:CDS	AT3G54610:CDS	-0.197715	-0.221118	hypo	insufficient data	CG	hypo
Chr5	AT5G39490:CDS	AT5G39490:CDS	-0.173579	-0.208519	hypo	insufficient data	CG	hypo
Chr5	AT5G44590:CDS	AT5G44590:CDS	-0.118232	-0.143686	hypo	insufficient data	CG	hypo
Chr1	AT1G20110:mRNA	AT1G20110:CDS	-0.133561	-0.173645	hypo	insufficient data	CG	hypo
Chr1	AT1TE27540:transposable_element	AT1TE27540:transposable_element	-0.181099	-0.164829	hypo	insufficient data	CG	hypo
Chr5	AT5G46700:mRNA	AT5G46700:mRNA	-0.240103	-0.261848	hypo	insufficient data	CG	hypo
Chr5	AT5G16440:CDS	AT5G16440:CDS	-0.143718	-0.170512	hypo	insufficient data	CG	hypo
Chr1	AT1G07930:CDS	AT1G07930:CDS	-0.110627	-0.139431	hypo	insufficient data	CG	hypo
Chr4	AT4TE01825:transposable_element	AT4TE01825:transposable_element	-0.177558	-0.184628	hypo	insufficient data	CG	hypo
Chr2	AT2G30290:CDS	AT2G30290:CDS	-0.248362	-0.2674	hypo	insufficient data	CG	hypo
Chr1	Intergenic	Intergenic	-0.172041	-0.165487	hypo	insufficient data	CG	hypo
Chr5	AT5G25410:CDS	AT5G25410:CDS	-0.14627	-0.138895	hypo	insufficient data	CG	hypo
Chr2	AT2TE51815:transposable_element	AT2TE51815:transposable_element	-0.306503	-0.283709	hypo	insufficient data	CG	hypo
Chr3	AT3G04780:CDS	AT3G04780:CDS	-0.166281	-0.193907	hypo	insufficient data	CG	hypo
Chr4	Intergenic	Intergenic	-0.111173	-0.139227	hypo	insufficient data	CG	hypo
Chr4	AT4G08560:CDS	AT4G08560:CDS	-0.156307	-0.174133	hypo	insufficient data	CG	hypo
Chr4	AT4G03460:CDS	AT4G03460:CDS	-0.211318	-0.224284	hypo	insufficient data	CG	hypo
Chr4	AT4G22820:CDS	AT4G22820:CDS	-0.110753	-0.156653	hypo	insufficient data	CG	hypo
Chr3	AT3G56480:CDS	AT3G56480:CDS	-0.117096	-0.146845	hypo	insufficient data	CG	hypo
Chr3	Intergenic	Intergenic	-0.352136	-0.194659	hypo	inverse dose dependent	CG	hypo
Chr1	AT1G56730:tRNA;AT1G56740:tRNA	AT1G56730:tRNA	-0.266806	-0.147808	hypo	inverse dose dependent	CG	hypo
Chr3	Intergenic	Intergenic	-0.261894	-0.196953	hypo	inverse dose dependent	CG	hypo
Chr5	AT5G16000:CDS	AT5G16000:CDS	-0.279147	-0.1774	hypo	inverse dose dependent	CG	hypo
Chr4	Intergenic	Intergenic	-0.188868	-0.129434	hypo	inverse dose dependent	CG	hypo
Chr3	AT3TE75520:transposable_element	AT3TE75520:transposable_element	-0.3381	-0.191666	hypo	inverse dose dependent	CG	hypo
Chr1	AT1TE33910:transposable_element	AT1TE33910:transposable_element	-0.300763	-0.228411	hypo	inverse dose dependent	CG	hypo
Chr3	Intergenic	Intergenic	-0.376549	-0.254012	hypo	inverse dose dependent	CG	hypo
Chr3	Intergenic	Intergenic	-0.294475	-0.130639	hypo	inverse dose dependent	CG	hypo
Chr5	AT5TE19690:transposable_element	AT5TE19690:transposable_element	-0.351036	-0.203194	hypo	inverse dose dependent	CG	hypo
Chr4	AT4TE63690:transposable_element;AT4TE63695:transposable_element	AT4TE63690:transposable_element;AT4TE63695:transposable_element	-0.209448	-0.162789	hypo	inverse dose dependent	CG	hypo
Chr2	AT2G48070:exon,three_prime_UTR;AT2G48075:exon,three_prime_UTR	AT2G48070:exon,three_prime_UTR;AT2G48075:CDS	-0.160572	-0.137848	hypo	inverse dose dependent	CG	hypo
Chr3	AT3G24542:exon,three_prime_UTR	AT3G24542:exon,three_prime_UTR	-0.190031	-0.155367	hypo	inverse dose dependent	CG	hypo
Chr1	Intergenic	Intergenic	-0.281964	-0.223764	hypo	inverse dose dependent	CG	hypo
Chr3	AT3G09320:CDS	AT3G09320:CDS	-0.258612	-0.192071	hypo	inverse dose dependent	CG	hypo
Chr5	AT5G46410:CDS	AT5G46410:CDS	-0.1684	-0.118308	hypo	inverse dose dependent	CG	hypo
Chr5	AT5G03880:CDS	AT5G03880:CDS	-0.208259	-0.145014	hypo	inverse dose dependent	CG	hypo
Chr5	AT5G14450:CDS	AT5G14450:CDS	-0.152143	-0.122552	hypo	inverse dose dependent	CG	hypo
Chr5	AT5G36223:transposable_element_gene	AT5G36223:transposable_element	-0.172615	-0.141199	hypo	inverse dose dependent	CG	hypo
Chr2	AT2G07708:exon,five_prime_UTR	AT2G07708:exon,five_prime_UTR	-0.253374	-0.113234	hypo	inverse dose dependent	CG	hypo
Chr1	AT1TE42265:transposable_element;AT1TE42270:transposable_element	AT1TE42270:transposable_element	-0.238234	-0.184326	hypo	inverse dose dependent	CG	hypo
Chr3	AT3TE63640:transposable_element	AT3TE63640:transposable_element	-0.209444	-0.120836	hypo	inverse dose dependent	CG	hypo
Chr2	AT2TE42175:transposable_element	AT2TE42175:transposable_element	-0.432123	-0.285972	hypo	inverse dose dependent	CG	hypo
Chr4	AT4G34180:exon,three_prime_UTR	AT4G34180:exon,three_prime_UTR	-0.254676	-0.205207	hypo	inverse dose dependent	CG	hypo
Chr1	AT1G67970:exon,three_prime_UTR	AT1G67970:exon,three_prime_UTR	-0.191502	-0.162911	hypo	inverse dose dependent	CG	hypo
Chr1	AT1G32585:CDS	Intergenic	-0.344114	-0.21222	hypo	inverse dose dependent	CG	hypo
Chr1	AT1TE32655:transposable_element	AT1TE32655:transposable_element	-0.337773	-0.192312	hypo	inverse dose dependent	CG	hypo
Chr4	AT4G14630:CDS	AT4G14630:exon,three_prime_UTR;AT4TE37230:transposable_element	-0.282621	-0.217645	hypo	inverse dose dependent	CG	hypo
Chr1	AT1G08920:CDS	AT1G08920:CDS	-0.201828	-0.168166	hypo	inverse dose dependent	CG	hypo
Chr1	AT1TE76630:transposable_element	AT1TE76630:transposable_element	-0.263693	-0.110641	hypo	inverse dose dependent	CG	hypo
Chr4	AT4TE88425:transposable_element;AT4TE88430:transposable_element	AT4TE88425:transposable_element;AT4TE88430:transposable_element	-0.216807	-0.126643	hypo	inverse dose dependent	CG	hypo
Chr3	AT3TE77985:transposable_element	AT3TE77985:transposable_element	-0.158429	-0.122779	hypo	inverse dose dependent	CG	hypo
Chr3	AT3G17090:CDS	AT3G17090:mRNA	-0.265518	-0.205145	hypo	inverse dose dependent	CG	hypo
Chr4	Intergenic	Intergenic	-0.208068	-0.162067	hypo	inverse dose dependent	CG	hypo
Chr1	Intergenic	Intergenic	-0.208019	-0.123954	hypo	inverse dose dependent	CG	hypo
Chr2	AT2TE55600:transposable_element	AT2TE55600:transposable_element	-0.305992	-0.20401	hypo	inverse dose dependent	CG	hypo
Chr1	AT1G65985:mRNA;AT1TE80680:transposable_element	AT1G65985:mRNA;AT1TE80680:transposable_element	-0.170632	-0.108474	hypo	inverse dose dependent	CG	hypo
Chr1	AT1G68780:exon,three_prime_UTR	AT1G68780:exon,three_prime_UTR	-0.17522	-0.129253	hypo	inverse dose dependent	CG	hypo
Chr1	AT1G34680:pseudogene	AT1G34680:pseudogene	-0.193372	-0.161541	hypo	inverse dose dependent	CG	hypo
Chr5	Intergenic	Intergenic	-0.185903	-0.122089	hypo	inverse dose dependent	CG	hypo
Chr1	AT1TE39545:transposable_element	AT1TE39545:transposable_element	-0.302975	-0.205624	hypo	inverse dose dependent	CG	hypo
Chr5	Intergenic	Intergenic	-0.33499	-0.232917	hypo	inverse dose dependent	CG	hypo
Chr5	AT5G59200:CDS	AT5G59200:CDS	-0.157817	-0.136501	hypo	inverse dose dependent	CG	hypo
Chr3	Intergenic	Intergenic	-0.214888	-0.182345	hypo	inverse dose dependent	CG	hypo
Chr1	AT1G12850:exon,three_prime_UTR	AT1G12850:exon,three_prime_UTR	-0.181162	-0.152794	hypo	inverse dose dependent	CG	hypo
Chr3	AT3G20860:CDS	AT3G20860:CDS	-0.177418	-0.131853	hypo	inverse dose dependent	CG	hypo
Chr1	AT1G17750:CDS	AT1G17750:CDS	-0.214618	-0.146362	hypo	inverse dose dependent	CG	hypo
Chr1	AT1G56610:exon,five_prime_UTR	AT1G56610:exon,five_prime_UTR	-0.157502	-0.124359	hypo	inverse dose dependent	CG	hypo
Chr5	AT5TE23315:transposable_element	AT5TE23315:transposable_element	-0.264869	-0.166126	hypo	inverse dose dependent	CG	hypo
Chr5	AT5TE54735:transposable_element	AT5TE54735:transposable_element	-0.222818	-0.187674	hypo	inverse dose dependent	CG	hypo
Chr1	Intergenic	Intergenic	-0.157949	-0.116126	hypo	inverse dose dependent	CG	hypo
Chr2	AT2G39940:mRNA	AT2G39940:CDS	-0.231162	-0.147162	hypo	inverse dose dependent	CG	hypo
Chr1	Intergenic	Intergenic	-0.161776	-0.135605	hypo	inverse dose dependent	CG	hypo
Chr1	Intergenic	Intergenic	-0.326176	-0.143924	hypo	inverse dose dependent	CG	hypo
Chr3	AT3G06480:CDS	AT3G06480:CDS	-0.134429	-0.106388	hypo	inverse dose dependent	CG	hypo
Chr5	AT5G10030:mRNA;AT5G10040:exon,three_prime_UTR	AT5G10030:mRNA;AT5G10040:exon,three_prime_UTR	-0.21938	-0.181434	hypo	inverse dose dependent	CG	hypo
Chr1	Intergenic	Intergenic	-0.229098	-0.164673	hypo	inverse dose dependent	CG	hypo
Chr3	AT3TE70600:transposable_element	AT3TE70600:transposable_element	-0.207357	-0.131737	hypo	inverse dose dependent	CG	hypo
Chr4	Intergenic	Intergenic	-0.137335	-0.111115	hypo	inverse dose dependent	CG	hypo
Chr1	AT1TE30880:transposable_element	AT1TE30880:transposable_element	-0.182042	-0.158337	hypo	inverse dose dependent	CG	hypo
Chr1	Intergenic	Intergenic	-0.221208	-0.177001	hypo	inverse dose dependent	CG	hypo
Chr5	Intergenic	AT5G37840:exon,three_prime_UTR	-0.197906	-0.170351	hypo	inverse dose dependent	CG	hypo
Chr2	AT2TE48875:transposable_element;AT2TE48880:transposable_element;AT2TE48885:transposable_element;	AT2TE48875:transposable_element;AT2TE48880:transposable_element;AT2TE48885:transposable_element;	-0.233903	-0.18001	hypo	inverse dose dependent	CG	hypo
Chr1	AT1G30490:CDS	AT1G30490:mRNA	-0.174178	-0.135127	hypo	inverse dose dependent	CG	hypo
Chr5	AT5G22355:CDS	AT5G22355:CDS	-0.214375	-0.181089	hypo	inverse dose dependent	CG	hypo
Chr2	AT2TE45785:transposable_element	AT2TE45785:transposable_element	-0.273408	-0.197138	hypo	inverse dose dependent	CG	hypo
Chr4	AT4TE06385:transposable_element	AT4TE06385:transposable_element	-0.141339	-0.113026	hypo	inverse dose dependent	CG	hypo
Chr5	AT5TE93640:transposable_element	AT5TE93640:transposable_element	-0.187036	-0.162051	hypo	inverse dose dependent	CG	hypo
Chr5	AT5G45070:exon,three_prime_UTR;AT5TE65520:transposable_element	AT5G45070:exon,three_prime_UTR;AT5TE65520:transposable_element	0.256978	0.114944	hyper	inverse dose-dependent	CG	hyper
Chr3	Intergenic	Intergenic	0.32621	0.220065	hyper	inverse dose-dependent	CG	hyper
Chr3	AT3G24650:CDS	AT3G24650:CDS	0.172803	0.112941	hyper	inverse dose-dependent	CG	hyper
Chr2	AT2G29910:CDS	AT2G29910:CDS	0.226047	0.172423	hyper	inverse dose-dependent	CG	hyper
Chr1	AT1TE87255:transposable_element	AT1TE87255:transposable_element	0.287756	0.184088	hyper	inverse dose-dependent	CG	hyper
Chr3	Intergenic	Intergenic	0.4508	0.244197	hyper	inverse dose-dependent	CG	hyper
Chr3	AT3G57000:CDS	AT3G57000:CDS	0.274411	0.128675	hyper	inverse dose-dependent	CG	hyper
Chr2	AT2G07180:CDS	AT2G07180:CDS	0.256628	0.115223	hyper	inverse dose-dependent	CG	hyper
Chr3	AT3G10470:exon,five_prime_UTR	AT3G10470:exon,five_prime_UTR	0.213342	0.132777	hyper	inverse dose-dependent	CG	hyper
Chr3	AT3G09000:CDS	AT3G09000:CDS	0.1792	0.115683	hyper	inverse dose-dependent	CG	hyper
Chr5	AT5TE30275:transposable_element	AT5TE30275:transposable_element	0.177564	0.138737	hyper	inverse dose-dependent	CG	hyper
Chr3	AT3G50790:CDS	AT3G50790:CDS	0.334291	0.21689	hyper	inverse dose-dependent	CG	hyper
Chr4	Intergenic	Intergenic	0.267851	0.179209	hyper	inverse dose-dependent	CG	hyper
Chr3	AT3G31425:pseudogene	AT3G31425:pseudogene	0.217318	0.162998	hyper	inverse dose-dependent	CG	hyper
Chr1	Intergenic	Intergenic	0.166268	0.113038	hyper	inverse dose-dependent	CG	hyper
Chr1	AT1G26540:CDS	AT1G26540:CDS	0.263036	0.143158	hyper	inverse dose-dependent	CG	hyper
Chr1	Intergenic	Intergenic	0.420533	0.231139	hyper	inverse dose-dependent	CG	hyper
Chr2	AT2G44100:CDS	AT2G44100:CDS	0.179308	0.129794	hyper	inverse dose-dependent	CG	hyper
Chr5	AT5G20360:CDS	AT5G20360:CDS	0.24849	0.186874	hyper	inverse dose-dependent	CG	hyper
Chr3	Intergenic	Intergenic	0.204154	0.164319	hyper	inverse dose-dependent	CG	hyper
Chr4	AT4G13310:mRNA;AT4TE33970:transposable_element;AT4TE33975:transposable_element;	AT4G13310:mRNA;AT4TE33970:transposable_element;AT4TE33975:transposable_element;	0.204042	0.137794	hyper	inverse dose-dependent	CG	hyper
Chr3	AT3G59570:CDS	AT3G59570:CDS	0.154487	0.12876	hyper	inverse dose-dependent	CG	hyper
Chr1	AT1G28960:exon,three_prime_UTR	AT1G28960:exon,three_prime_UTR	0.23294	0.15061	hyper	inverse dose-dependent	CG	hyper
Chr5	Intergenic	Intergenic	0.285594	0.184752	hyper	inverse dose-dependent	CG	hyper
Chr5	AT5TE68690:transposable_element	AT5TE68690:transposable_element	0.231505	0.173744	hyper	inverse dose-dependent	CG	hyper
Chr5	AT5G26740:CDS	AT5G26740:CDS	0.173689	0.107401	hyper	inverse dose-dependent	CG	hyper
Chr3	AT3TE67440:transposable_element;AT3TE67445:transposable_element	AT3TE67440:transposable_element	0.210649	0.168568	hyper	inverse dose-dependent	CG	hyper
Chr5	AT5G03520:CDS	AT5G03520:CDS	0.196703	0.13008	hyper	inverse dose-dependent	CG	hyper
Chr4	AT4TE60630:transposable_element	AT4TE60630:transposable_element	0.278969	0.13674	hyper	inverse dose-dependent	CG	hyper
Chr5	Intergenic	Intergenic	0.219085	0.141298	hyper	inverse dose-dependent	CG	hyper
Chr2	AT2G42260:exon,three_prime_UTR	AT2G42260:exon,three_prime_UTR	0.218826	0.134536	hyper	inverse dose-dependent	CG	hyper
Chr3	AT3G09470:CDS	AT3G09470:CDS	0.206753	0.131843	hyper	inverse dose-dependent	CG	hyper
Chr5	AT5TE39035:transposable_element	AT5TE39035:transposable_element	0.166911	0.130158	hyper	inverse dose-dependent	CG	hyper
Chr3	AT3G61350:CDS	AT3G61350:CDS	0.252512	0.101784	hyper	inverse dose-dependent	CG	hyper
Chr3	AT3G09510:CDS;AT3TE12275:transposable_element	AT3G09510:CDS;AT3TE12275:transposable_element	0.275216	0.175889	hyper	inverse dose-dependent	CG	hyper
Chr2	Intergenic	Intergenic	0.310684	0.119062	hyper	inverse dose-dependent	CG	hyper
Chr5	Intergenic	Intergenic	0.177889	0.140459	hyper	inverse dose-dependent	CG	hyper
Chr5	Intergenic	Intergenic	0.296315	0.205648	hyper	inverse dose-dependent	CG	hyper
Chr4	AT4G34490:CDS	AT4G34490:CDS	0.307535	0.195749	hyper	inverse dose-dependent	CG	hyper
Chr5	AT5G59660:CDS	AT5G59660:CDS	0.153857	0.125697	hyper	inverse dose-dependent	CG	hyper
Chr4	AT4G34370:CDS	AT4G34370:CDS	0.145285	0.10871	hyper	inverse dose-dependent	CG	hyper
Chr4	AT4TE44740:transposable_element	AT4TE44740:transposable_element	0.293273	0.182323	hyper	inverse dose-dependent	CG	hyper
Chr1	AT1TE26735:transposable_element	AT1TE26735:transposable_element	0.185821	0.120309	hyper	inverse dose-dependent	CG	hyper
Chr2	AT2TE24110:transposable_element	AT2TE24110:transposable_element	0.136254	0.108488	hyper	inverse dose-dependent	CG	hyper
Chr5	AT5G07380:CDS	AT5G07380:CDS	0.246758	0.189227	hyper	inverse dose-dependent	CG	hyper
Chr3	AT3TE69820:transposable_element	AT3TE69820:transposable_element	0.149193	0.125338	hyper	inverse dose-dependent	CG	hyper
Chr5	AT5G61200:exon,three_prime_UTR	AT5G61200:exon,three_prime_UTR	0.27992	0.133452	hyper	inverse dose-dependent	CG	hyper
Chr4	AT4G25310:CDS	AT4G25310:CDS	0.132736	0.103444	hyper	inverse dose-dependent	CG	hyper
Chr5	AT5TE64195:transposable_element	AT5TE64195:transposable_element	0.198659	0.154305	hyper	inverse dose-dependent	CG	hyper
Chr1	Intergenic	Intergenic	0.147166	0.113835	hyper	inverse dose-dependent	CG	hyper
Chr5	AT5G50375:CDS	AT5G50375:CDS	0.151668	0.123309	hyper	inverse dose-dependent	CG	hyper
Chr3	AT3G56440:CDS	AT3G56440:CDS	0.144648	0.120775	hyper	inverse dose-dependent	CG	hyper
Chr3	Intergenic	Intergenic	0.261725	0.174006	hyper	inverse dose-dependent	CG	hyper
Chr1	AT1G62800:CDS	AT1G62800:CDS	0.148084	0.111903	hyper	inverse dose-dependent	CG	hyper
Chr5	AT5G35935:transposable_element_gene	AT5G35935:transposable_element	-0.203881	-0.302005	hypo	positive dose dependent	CG	hypo
Chr5	AT5G53450:CDS	AT5G53450:CDS	-0.185858	-0.494275	hypo	positive dose dependent	CG	hypo
Chr5	AT5G21970:CDS	AT5G21970:CDS	-0.30305	-0.36712	hypo	positive dose dependent	CG	hypo
Chr3	AT3G48320:exon,three_prime_UTR;AT3G48330:exon,three_prime_UTR	AT3G48320:exon,three_prime_UTR;AT3G48330:exon,three_prime_UTR	-0.247595	-0.293591	hypo	positive dose dependent	CG	hypo
Chr1	AT1TE63520:transposable_element	AT1TE63520:transposable_element;AT1TE63525:transposable_element	-0.254982	-0.360703	hypo	positive dose dependent	CG	hypo
Chr2	AT2G19850:exon,five_prime_UTR	AT2G19850:exon,five_prime_UTR	-0.26919	-0.362436	hypo	positive dose dependent	CG	hypo
Chr4	AT4G00335:exon,five_prime_UTR	AT4G00335:exon,five_prime_UTR	-0.226887	-0.285015	hypo	positive dose dependent	CG	hypo
Chr3	Intergenic	Intergenic	-0.29916	-0.356505	hypo	positive dose dependent	CG	hypo
Chr5	AT5G13130:CDS	AT5G13130:CDS	-0.15433	-0.225742	hypo	positive dose dependent	CG	hypo
Chr2	AT2TE10310:transposable_element;AT2TE10315:transposable_element;AT2TE10320:transposable_element;	AT2TE10310:transposable_element;AT2TE10315:transposable_element;AT2TE10320:transposable_element;	-0.267921	-0.354232	hypo	positive dose dependent	CG	hypo
Chr1	AT1G77960:CDS	AT1G77960:CDS	-0.201553	-0.256197	hypo	positive dose dependent	CG	hypo
Chr5	AT5G39910:CDS	AT5G39910:CDS	-0.262535	-0.325312	hypo	positive dose dependent	CG	hypo
Chr3	Intergenic	Intergenic	-0.250236	-0.424015	hypo	positive dose dependent	CG	hypo
Chr5	AT5TE20310:transposable_element;AT5TE20315:transposable_element;AT5TE20320:transposable_element;	AT5TE20310:transposable_element;AT5TE20315:transposable_element;AT5TE20320:transposable_element;	-0.184761	-0.379802	hypo	positive dose dependent	CG	hypo
Chr3	Intergenic	Intergenic	-0.310891	-0.406693	hypo	positive dose dependent	CG	hypo
Chr5	Intergenic	Intergenic	-0.212857	-0.335867	hypo	positive dose dependent	CG	hypo
Chr2	Intergenic	Intergenic	-0.218519	-0.331	hypo	positive dose dependent	CG	hypo
Chr3	AT3TE69475:transposable_element	AT3TE69475:transposable_element;AT3TE69480:transposable_element;AT3TE69485:transposable_element;AT3TE69490:transposable_element	-0.220582	-0.284779	hypo	positive dose dependent	CG	hypo
Chr5	Intergenic	Intergenic	-0.217065	-0.278705	hypo	positive dose dependent	CG	hypo
Chr5	AT5TE58535:transposable_element	AT5TE58535:transposable_element	-0.189166	-0.243309	hypo	positive dose dependent	CG	hypo
Chr1	AT1G01090:CDS	AT1G01090:CDS	-0.26434	-0.319	hypo	positive dose dependent	CG	hypo
Chr2	Intergenic	Intergenic	-0.268803	-0.35068	hypo	positive dose dependent	CG	hypo
Chr1	AT1G34650:mRNA;AT1TE41400:transposable_element	AT1G34650:mRNA;AT1TE41400:transposable_element	-0.179391	-0.260975	hypo	positive dose dependent	CG	hypo
Chr1	Intergenic	Intergenic	-0.164151	-0.221138	hypo	positive dose dependent	CG	hypo
Chr3	AT3TE24355:transposable_element;AT3TE24360:transposable_element	AT3TE24355:transposable_element;AT3TE24360:transposable_element	-0.152965	-0.255064	hypo	positive dose dependent	CG	hypo
Chr5	Intergenic	Intergenic	-0.171694	-0.271229	hypo	positive dose dependent	CG	hypo
Chr1	AT1G56430:CDS	AT1G56430:CDS	-0.180097	-0.265721	hypo	positive dose dependent	CG	hypo
Chr4	AT4G08750:transposable_element_gene	AT4G08750:transposable_element	-0.204145	-0.30576	hypo	positive dose dependent	CG	hypo
Chr3	Intergenic	Intergenic	-0.233515	-0.327527	hypo	positive dose dependent	CG	hypo
Chr5	AT5G51590:CDS	AT5G51590:CDS	-0.189435	-0.243508	hypo	positive dose dependent	CG	hypo
Chr1	AT1TE69830:transposable_element	AT1TE69830:transposable_element	-0.306631	-0.470289	hypo	positive dose dependent	CG	hypo
Chr3	AT3TE42795:transposable_element	AT3TE42795:transposable_element	-0.277416	-0.35676	hypo	positive dose dependent	CG	hypo
Chr5	AT5G22044:pseudogene;AT5TE26395:transposable_element	AT5G22044:pseudogene;AT5TE26395:transposable_element	-0.258459	-0.303946	hypo	positive dose dependent	CG	hypo
Chr5	AT5G47210:exon,three_prime_UTR	AT5G47210:exon,three_prime_UTR	-0.220603	-0.267666	hypo	positive dose dependent	CG	hypo
Chr1	AT1TE09970:transposable_element	AT1TE09970:transposable_element	-0.222273	-0.328091	hypo	positive dose dependent	CG	hypo
Chr1	AT1G67626:transposable_element_gene;AT1TE83175:transposable_element	AT1G67626:transposable_element;AT1TE83175:transposable_element	-0.158188	-0.30882	hypo	positive dose dependent	CG	hypo
Chr2	AT2G19806:transposable_element_gene;AT2TE35770:transposable_element	AT2G19806:transposable_element;AT2TE35770:transposable_element	-0.256217	-0.336788	hypo	positive dose dependent	CG	hypo
Chr3	AT3G63280:CDS	AT3G63280:CDS	-0.172943	-0.342222	hypo	positive dose dependent	CG	hypo
Chr5	AT5G53510:CDS	AT5G53510:CDS	-0.265891	-0.372136	hypo	positive dose dependent	CG	hypo
Chr1	Intergenic	Intergenic	-0.239443	-0.323078	hypo	positive dose dependent	CG	hypo
Chr1	Intergenic	Intergenic	-0.237363	-0.285972	hypo	positive dose dependent	CG	hypo
Chr4	Intergenic	Intergenic	-0.192578	-0.274295	hypo	positive dose dependent	CG	hypo
Chr2	AT2G44350:CDS	AT2G44350:CDS	-0.182135	-0.238557	hypo	positive dose dependent	CG	hypo
Chr4	Intergenic	Intergenic	-0.181623	-0.403979	hypo	positive dose dependent	CG	hypo
Chr1	Intergenic	Intergenic	-0.145707	-0.261253	hypo	positive dose dependent	CG	hypo
Chr3	AT3G28956:exon,three_prime_UTR;AT3TE45640:transposable_element	AT3G28956:exon,three_prime_UTR;AT3TE45640:transposable_element	-0.162021	-0.230075	hypo	positive dose dependent	CG	hypo
Chr1	AT1G09420:CDS	AT1G09420:CDS	-0.167548	-0.224582	hypo	positive dose dependent	CG	hypo
Chr4	AT4G35240:CDS	AT4G35240:CDS	-0.3088	-0.457773	hypo	positive dose dependent	CG	hypo
Chr3	AT3G13700:CDS;AT3G13710:exon,three_prime_UTR	AT3G13700:CDS;AT3G13710:exon,three_prime_UTR	-0.196035	-0.262765	hypo	positive dose dependent	CG	hypo
Chr4	AT4TE69740:transposable_element	AT4TE69740:transposable_element	-0.299736	-0.361806	hypo	positive dose dependent	CG	hypo
Chr2	AT2TE50465:transposable_element;AT2TE50470:transposable_element	AT2TE50465:transposable_element;AT2TE50470:transposable_element	-0.207016	-0.321893	hypo	positive dose dependent	CG	hypo
Chr1	AT1TE78225:transposable_element	AT1TE78225:transposable_element;AT1TE78230:transposable_element	-0.215453	-0.27632	hypo	positive dose dependent	CG	hypo
Chr4	AT4G16130:CDS	AT4G16130:CDS	-0.136705	-0.21268	hypo	positive dose dependent	CG	hypo
Chr5	AT5TE31570:transposable_element	AT5TE31570:transposable_element	-0.167345	-0.261754	hypo	positive dose dependent	CG	hypo
Chr5	AT5G16540:CDS	AT5G16540:CDS	-0.239621	-0.307177	hypo	positive dose dependent	CG	hypo
Chr1	AT1TE58725:transposable_element	AT1TE58725:transposable_element;AT1TE58730:transposable_element	-0.219608	-0.270249	hypo	positive dose dependent	CG	hypo
Chr1	Intergenic	Intergenic	-0.194957	-0.280063	hypo	positive dose dependent	CG	hypo
Chr5	AT5G40060:CDS	AT5G40060:CDS	-0.30898	-0.413906	hypo	positive dose dependent	CG	hypo
Chr5	AT5G09850:CDS	AT5G09850:CDS	-0.178847	-0.233229	hypo	positive dose dependent	CG	hypo
Chr3	AT3G52200:CDS	AT3G52200:CDS	-0.302766	-0.382674	hypo	positive dose dependent	CG	hypo
Chr3	AT3TE15400:transposable_element	AT3TE15400:transposable_element	-0.19636	-0.341178	hypo	positive dose dependent	CG	hypo
Chr5	AT5G03905:CDS	AT5G03905:CDS	-0.213397	-0.331215	hypo	positive dose dependent	CG	hypo
Chr3	AT3G62220:CDS	AT3G62220:CDS	-0.113724	-0.188176	hypo	positive dose dependent	CG	hypo
Chr1	AT1TE63785:transposable_element	AT1TE63785:transposable_element	-0.215936	-0.543828	hypo	positive dose dependent	CG	hypo
Chr2	AT2TE51030:transposable_element	AT2TE51030:transposable_element	-0.197039	-0.286204	hypo	positive dose dependent	CG	hypo
Chr4	AT4TE12155:transposable_element;AT4TE12160:transposable_element	AT4TE12155:transposable_element;AT4TE12160:transposable_element	-0.161201	-0.231224	hypo	positive dose dependent	CG	hypo
Chr1	AT1G22882:CDS	AT1G22882:CDS	-0.154714	-0.221475	hypo	positive dose dependent	CG	hypo
Chr3	Intergenic	Intergenic	-0.152452	-0.22286	hypo	positive dose dependent	CG	hypo
Chr5	AT5G63040:CDS	AT5G63040:exon,three_prime_UTR	-0.144576	-0.2713	hypo	positive dose dependent	CG	hypo
Chr1	AT1TE25210:transposable_element	AT1TE25210:transposable_element	-0.228762	-0.279557	hypo	positive dose dependent	CG	hypo
Chr5	AT5TE73320:transposable_element	AT5TE73320:transposable_element	-0.218088	-0.330812	hypo	positive dose dependent	CG	hypo
Chr2	Intergenic	Intergenic	-0.256166	-0.348186	hypo	positive dose dependent	CG	hypo
Chr5	AT5TE66950:transposable_element	AT5TE66950:transposable_element	-0.214559	-0.330226	hypo	positive dose dependent	CG	hypo
Chr5	AT5G39250:exon,three_prime_UTR	AT5G39250:exon,three_prime_UTR	-0.157837	-0.234335	hypo	positive dose dependent	CG	hypo
Chr3	AT3G48630:CDS;AT3TE73020:transposable_element	AT3G48630:CDS;AT3TE73020:transposable_element	-0.186261	-0.231746	hypo	positive dose dependent	CG	hypo
Chr5	Intergenic	Intergenic	-0.104446	-0.194979	hypo	positive dose dependent	CG	hypo
Chr1	Intergenic	Intergenic	-0.126985	-0.227726	hypo	positive dose dependent	CG	hypo
Chr3	AT3G47570:CDS	AT3G47570:CDS	-0.212945	-0.281499	hypo	positive dose dependent	CG	hypo
Chr1	Intergenic	Intergenic	-0.25512	-0.308862	hypo	positive dose dependent	CG	hypo
Chr2	Intergenic	Intergenic	-0.156659	-0.265115	hypo	positive dose dependent	CG	hypo
Chr3	AT3G50301:pseudogene	AT3G50301:pseudogene	-0.147018	-0.290224	hypo	positive dose dependent	CG	hypo
Chr4	AT4G22290:CDS	AT4G22290:CDS	-0.166046	-0.261001	hypo	positive dose dependent	CG	hypo
Chr1	AT1G15880:CDS	AT1G15880:CDS	-0.273312	-0.323048	hypo	positive dose dependent	CG	hypo
Chr5	AT5G10810:mRNA	AT5G10810:mRNA	-0.170454	-0.218027	hypo	positive dose dependent	CG	hypo
Chr2	AT2G39445:CDS	AT2G39445:CDS	-0.202103	-0.347544	hypo	positive dose dependent	CG	hypo
Chr5	AT5G51570:CDS	AT5G51570:CDS	-0.121242	-0.182301	hypo	positive dose dependent	CG	hypo
Chr4	AT4G33470:CDS;AT4TE77130:transposable_element	AT4G33470:CDS;AT4TE77130:transposable_element	-0.156294	-0.275365	hypo	positive dose dependent	CG	hypo
Chr2	Intergenic	Intergenic	-0.187338	-0.30833	hypo	positive dose dependent	CG	hypo
Chr2	AT2G24140:CDS	AT2G24140:CDS	-0.241696	-0.33018	hypo	positive dose dependent	CG	hypo
Chr5	Intergenic	Intergenic	-0.2706	-0.358797	hypo	positive dose dependent	CG	hypo
Chr2	Intergenic	Intergenic	-0.212332	-0.311379	hypo	positive dose dependent	CG	hypo
Chr1	AT1G01340:CDS	AT1G01340:CDS	-0.1357	-0.219306	hypo	positive dose dependent	CG	hypo
Chr2	Intergenic	Intergenic	-0.248217	-0.337528	hypo	positive dose dependent	CG	hypo
Chr2	AT2TE00980:transposable_element	AT2TE00975:transposable_element;AT2TE00980:transposable_element	-0.225772	-0.340571	hypo	positive dose dependent	CG	hypo
Chr3	AT3G11530:mRNA	AT3G11530:mRNA	-0.153025	-0.237602	hypo	positive dose dependent	CG	hypo
Chr1	AT1TE86445:transposable_element	AT1TE86445:transposable_element	-0.218546	-0.296446	hypo	positive dose dependent	CG	hypo
Chr4	AT4G19045:CDS	AT4G19045:CDS	-0.121418	-0.198929	hypo	positive dose dependent	CG	hypo
Chr2	AT2G16390:exon,three_prime_UTR;AT2G16400:exon,three_prime_UTR	AT2G16390:exon,three_prime_UTR;AT2G16400:exon,three_prime_UTR	-0.162604	-0.2543	hypo	positive dose dependent	CG	hypo
Chr3	Intergenic	Intergenic	-0.16172	-0.217268	hypo	positive dose dependent	CG	hypo
Chr4	AT4TE29330:transposable_element	AT4TE29330:transposable_element	-0.155155	-0.279286	hypo	positive dose dependent	CG	hypo
Chr5	AT5G57450:exon,three_prime_UTR	AT5G57450:exon,three_prime_UTR	-0.163257	-0.213342	hypo	positive dose dependent	CG	hypo
Chr1	AT1TE73490:transposable_element	AT1TE73490:transposable_element	-0.183514	-0.252727	hypo	positive dose dependent	CG	hypo
Chr2	Intergenic	Intergenic	-0.195869	-0.256947	hypo	positive dose dependent	CG	hypo
Chr1	AT1TE56110:transposable_element	AT1TE56110:transposable_element	-0.178152	-0.280716	hypo	positive dose dependent	CG	hypo
Chr2	Intergenic	Intergenic	-0.225165	-0.291539	hypo	positive dose dependent	CG	hypo
Chr3	AT3G01280:CDS	AT3G01280:CDS	-0.124196	-0.185503	hypo	positive dose dependent	CG	hypo
Chr5	Intergenic	Intergenic	-0.122505	-0.263946	hypo	positive dose dependent	CG	hypo
Chr5	Intergenic	Intergenic	-0.18729	-0.282173	hypo	positive dose dependent	CG	hypo
Chr5	Intergenic	Intergenic	-0.170595	-0.223651	hypo	positive dose dependent	CG	hypo
Chr1	Intergenic	AT1TE64480:transposable_element	-0.198557	-0.317785	hypo	positive dose dependent	CG	hypo
Chr5	Intergenic	Intergenic	-0.294355	-0.392771	hypo	positive dose dependent	CG	hypo
Chr1	AT1G12050:CDS	AT1G12050:CDS	-0.226282	-0.297769	hypo	positive dose dependent	CG	hypo
Chr2	AT2TE32970:transposable_element	AT2TE32970:transposable_element;AT2TE32975:transposable_element	-0.218239	-0.34327	hypo	positive dose dependent	CG	hypo
Chr3	Intergenic	Intergenic	-0.216993	-0.455818	hypo	positive dose dependent	CG	hypo
Chr5	AT5G21090:CDS	AT5G21090:CDS	-0.280424	-0.351208	hypo	positive dose dependent	CG	hypo
Chr4	AT4G30600:CDS	AT4G30600:CDS	-0.215346	-0.307744	hypo	positive dose dependent	CG	hypo
Chr5	AT5G63510:CDS	AT5G63510:CDS	-0.212398	-0.30989	hypo	positive dose dependent	CG	hypo
Chr3	Intergenic	Intergenic	-0.183727	-0.308216	hypo	positive dose dependent	CG	hypo
ChrM			-0.255921	-0.306079	hypo	positive dose dependent	CG	hypo
Chr5	AT5TE54610:transposable_element	AT5TE54610:transposable_element	-0.161181	-0.217842	hypo	positive dose dependent	CG	hypo
Chr3	Intergenic	Intergenic	-0.136516	-0.262334	hypo	positive dose dependent	CG	hypo
Chr4	AT4G13494:miRNA	AT4G13494:miRNA	-0.172108	-0.235013	hypo	positive dose dependent	CG	hypo
Chr4	AT4TE18455:transposable_element	AT4TE18455:transposable_element	-0.223445	-0.291976	hypo	positive dose dependent	CG	hypo
Chr3	AT3TE15750:transposable_element;AT3TE15755:transposable_element	AT3TE15750:transposable_element;AT3TE15755:transposable_element	-0.142442	-0.198589	hypo	positive dose dependent	CG	hypo
Chr5	AT5G21105:mRNA;AT5TE25950:transposable_element	AT5G21105:mRNA;AT5TE25950:transposable_element	-0.134633	-0.213539	hypo	positive dose dependent	CG	hypo
Chr4	AT4TE78590:transposable_element	AT4TE78590:transposable_element	-0.185861	-0.284998	hypo	positive dose dependent	CG	hypo
Chr3	AT3G06600:mRNA	AT3G06600:mRNA	-0.149119	-0.239534	hypo	positive dose dependent	CG	hypo
Chr2	AT2G33080:CDS	AT2G33080:CDS	-0.232351	-0.280234	hypo	positive dose dependent	CG	hypo
Chr1	AT1G47400:CDS	AT1G47400:exon,five_prime_UTR	-0.214033	-0.343597	hypo	positive dose dependent	CG	hypo
Chr1	Intergenic	Intergenic	-0.186777	-0.327917	hypo	positive dose dependent	CG	hypo
Chr2	AT2G29720:CDS	AT2G29720:CDS	-0.240521	-0.329799	hypo	positive dose dependent	CG	hypo
Chr3	Intergenic	Intergenic	-0.122897	-0.233546	hypo	positive dose dependent	CG	hypo
Chr1	AT1G64980:CDS	AT1G64980:exon,three_prime_UTR	-0.185803	-0.391617	hypo	positive dose dependent	CG	hypo
Chr2	AT2G27810:mRNA	AT2G27810:mRNA	-0.165685	-0.223092	hypo	positive dose dependent	CG	hypo
Chr5	AT5G53810:CDS	AT5G53810:CDS	-0.165486	-0.322773	hypo	positive dose dependent	CG	hypo
Chr4	Intergenic	Intergenic	-0.218236	-0.296378	hypo	positive dose dependent	CG	hypo
Chr2	AT2G33110:CDS	AT2G33110:exon,three_prime_UTR	-0.116896	-0.204383	hypo	positive dose dependent	CG	hypo
Chr3	AT3TE22000:transposable_element	AT3TE22000:transposable_element	-0.185872	-0.269646	hypo	positive dose dependent	CG	hypo
Chr2	AT2TE20155:transposable_element	AT2TE20155:transposable_element	-0.360243	-0.471383	hypo	positive dose dependent	CG	hypo
Chr3	Intergenic	Intergenic	-0.123205	-0.211071	hypo	positive dose dependent	CG	hypo
Chr1	AT1G53580:CDS	AT1G53580:CDS	-0.171146	-0.259024	hypo	positive dose dependent	CG	hypo
Chr5	Intergenic	Intergenic	-0.151903	-0.212037	hypo	positive dose dependent	CG	hypo
Chr4	AT4G16000:exon,three_prime_UTR;AT4TE40670:transposable_element	AT4G16000:exon,three_prime_UTR;AT4TE40670:transposable_element	0.183428	0.439746	hyper	positive dose-dependent	CG	hyper
Chr1	AT1G71710:exon,three_prime_UTR	AT1G71697:exon,three_prime_UTR;AT1G71700:tRNA;AT1G71710:exon,three_prime_UTR;	0.201484	0.306875	hyper	positive dose-dependent	CG	hyper
Chr2	AT2G24360:CDS	AT2G24360:CDS	0.152551	0.216287	hyper	positive dose-dependent	CG	hyper
Chr1	AT1G28323:transposable_element_gene;AT1TE32015:transposable_element	AT1G28323:transposable_element;AT1TE32015:transposable_element	0.207991	0.294267	hyper	positive dose-dependent	CG	hyper
Chr5	AT5G05500:exon,three_prime_UTR;AT5G05510:exon,three_prime_UTR	AT5G05500:exon,three_prime_UTR;AT5G05510:exon,three_prime_UTR	0.182332	0.270478	hyper	positive dose-dependent	CG	hyper
Chr3	AT3G57430:CDS	AT3G57430:CDS	0.162764	0.233405	hyper	positive dose-dependent	CG	hyper
Chr2	AT2G47500:CDS	AT2G47500:CDS	0.245412	0.355961	hyper	positive dose-dependent	CG	hyper
Chr4	AT4G20095:exon,three_prime_UTR;AT4TE49845:transposable_element	AT4G20095:exon,three_prime_UTR;AT4TE49845:transposable_element	0.160363	0.251965	hyper	positive dose-dependent	CG	hyper
Chr1	AT1G17890:CDS	AT1G17890:CDS	0.103104	0.202992	hyper	positive dose-dependent	CG	hyper
Chr5	AT5G24950:CDS	AT5G24950:CDS	0.109026	0.206204	hyper	positive dose-dependent	CG	hyper
Chr3	Intergenic	Intergenic	0.240328	0.410297	hyper	positive dose-dependent	CG	hyper
Chr1	AT1TE64940:transposable_element;AT1TE64945:transposable_element	AT1TE64940:transposable_element;AT1TE64945:transposable_element	0.234246	0.401451	hyper	positive dose-dependent	CG	hyper
Chr3	AT3TE23710:transposable_element;AT3TE23715:transposable_element	AT3TE23710:transposable_element;AT3TE23715:transposable_element	0.204374	0.402717	hyper	positive dose-dependent	CG	hyper
Chr1	AT1G59520:CDS	AT1G59520:CDS	0.12962	0.195756	hyper	positive dose-dependent	CG	hyper
Chr5	AT5G13290:CDS	AT5G13290:exon,three_prime_UTR	0.121844	0.188654	hyper	positive dose-dependent	CG	hyper
Chr1	AT1G06510:CDS	AT1G06510:CDS	0.165394	0.306043	hyper	positive dose-dependent	CG	hyper
Chr4	AT4G10201:pseudogene;AT4G10210:mRNA;AT4TE27090:transposable_element;	AT4G10201:pseudogene;AT4G10210:CDS;AT4TE27090:transposable_element;	0.248127	0.446568	hyper	positive dose-dependent	CG	hyper
Chr4	AT4G22220:CDS	AT4G22220:CDS	0.192245	0.355923	hyper	positive dose-dependent	CG	hyper
Chr1	AT1G27110:mRNA;AT1TE30350:transposable_element	AT1G27110:mRNA;AT1TE30350:transposable_element	0.284663	0.405172	hyper	positive dose-dependent	CG	hyper
Chr3	AT3G47610:CDS	AT3G47610:CDS	0.146545	0.240607	hyper	positive dose-dependent	CG	hyper
Chr5	AT5G47300:CDS	AT5G47300:CDS	0.179669	0.295809	hyper	positive dose-dependent	CG	hyper
Chr1	AT1TE21370:transposable_element	AT1TE21370:transposable_element	0.104601	0.305889	hyper	positive dose-dependent	CG	hyper
Chr3	AT3G49240:CDS;AT3TE74080:transposable_element	AT3G49240:CDS;AT3TE74080:transposable_element	0.139188	0.292458	hyper	positive dose-dependent	CG	hyper
Chr5	AT5TE57975:transposable_element	AT5TE57975:transposable_element	0.198206	0.291408	hyper	positive dose-dependent	CG	hyper
ChrM			0.206134	0.399657	hyper	positive dose-dependent	CG	hyper
Chr5	AT5G39720:exon,three_prime_UTR	AT5G39720:exon,three_prime_UTR	0.165978	0.246437	hyper	positive dose-dependent	CG	hyper
Chr1	Intergenic	Intergenic	0.225041	0.437065	hyper	positive dose-dependent	CG	hyper
Chr5	AT5G08620:CDS	AT5G08620:CDS	0.178666	0.253399	hyper	positive dose-dependent	CG	hyper
Chr5	AT5TE49855:transposable_element	AT5TE49855:transposable_element	0.214901	0.286282	hyper	positive dose-dependent	CG	hyper
Chr4	Intergenic	Intergenic	0.183665	0.251788	hyper	positive dose-dependent	CG	hyper
Chr4	AT4G24450:CDS	AT4G24450:CDS	0.161538	0.227265	hyper	positive dose-dependent	CG	hyper
Chr1	Intergenic	Intergenic	0.137555	0.255483	hyper	positive dose-dependent	CG	hyper
Chr4	AT4G25070:CDS	AT4G25070:CDS	0.133947	0.293668	hyper	positive dose-dependent	CG	hyper
Chr1	AT1G54940:CDS	AT1G54940:CDS	0.171279	0.387903	hyper	positive dose-dependent	CG	hyper
Chr3	Intergenic	Intergenic	0.123824	0.189893	hyper	positive dose-dependent	CG	hyper
Chr5	AT5G35111:pseudogene;AT5TE47355:transposable_element	AT5G35111:pseudogene;AT5TE47355:transposable_element	0.153356	0.238125	hyper	positive dose-dependent	CG	hyper
Chr2	AT2TE27595:transposable_element	AT2TE27595:transposable_element;AT2TE27600:transposable_element;AT2TE27605:transposable_element;	0.157251	0.223576	hyper	positive dose-dependent	CG	hyper
Chr3	AT3TE66340:transposable_element	AT3TE66340:transposable_element	0.124053	0.237362	hyper	positive dose-dependent	CG	hyper
Chr4	Intergenic	Intergenic	0.178079	0.378137	hyper	positive dose-dependent	CG	hyper
Chr2	Intergenic	Intergenic	0.159338	0.27799	hyper	positive dose-dependent	CG	hyper
Chr5	AT5TE19380:transposable_element	AT5TE19380:transposable_element	0.272153	0.598392	hyper	positive dose-dependent	CG	hyper
Chr1	AT1TE36660:transposable_element	AT1TE36660:transposable_element	0.145409	0.20932	hyper	positive dose-dependent	CG	hyper
Chr1	AT1TE66725:transposable_element;AT1TE66730:transposable_element	AT1TE66725:transposable_element;AT1TE66730:transposable_element	0.193168	0.425216	hyper	positive dose-dependent	CG	hyper
Chr2	AT2TE18075:transposable_element	AT2TE18070:transposable_element;AT2TE18075:transposable_element	0.159525	0.269342	hyper	positive dose-dependent	CG	hyper
Chr5	AT5TE20840:transposable_element	AT5TE20840:transposable_element	0.159025	0.232804	hyper	positive dose-dependent	CG	hyper
Chr2	AT2G16970:mRNA;AT2TE30140:transposable_element;AT2TE30145:transposable_element;	AT2G16970:mRNA;AT2TE30140:transposable_element;AT2TE30145:transposable_element;AT2TE30150:transposable_element	0.183933	0.296466	hyper	positive dose-dependent	CG	hyper
Chr5	AT5G62420:CDS	AT5G62420:CDS	0.13881	0.206931	hyper	positive dose-dependent	CG	hyper
Chr1	AT1G29590:mRNA	AT1G29590:mRNA	0.11274	0.196607	hyper	positive dose-dependent	CG	hyper
Chr5	AT5TE29935:transposable_element	AT5TE29935:transposable_element	0.237493	0.339221	hyper	positive dose-dependent	CG	hyper
Chr2	AT2G40570:CDS	AT2G40570:CDS	0.168598	0.29831	hyper	positive dose-dependent	CG	hyper
Chr3	AT3G16840:mRNA	AT3G16840:mRNA	0.133329	0.200481	hyper	positive dose-dependent	CG	hyper
Chr5	AT5G51470:CDS	AT5G51470:CDS	0.136124	0.258809	hyper	positive dose-dependent	CG	hyper
Chr3	AT3G59765:ncRNA;AT3TE89880:transposable_element	AT3G59765:ncRNA;AT3TE89880:transposable_element	0.124147	0.203198	hyper	positive dose-dependent	CG	hyper
Chr4	AT4G34400:exon,three_prime_UTR	AT4G34400:exon,three_prime_UTR	0.137406	0.221795	hyper	positive dose-dependent	CG	hyper
Chr5	Intergenic	Intergenic	0.180639	0.365751	hyper	positive dose-dependent	CG	hyper
Chr1	AT1G68910:mRNA	AT1G68910:exon,five_prime_UTR	0.119923	0.227781	hyper	positive dose-dependent	CG	hyper
Chr5	AT5TE70100:transposable_element	AT5TE70100:transposable_element	0.179945	0.273282	hyper	positive dose-dependent	CG	hyper
Chr4	AT4G05140:CDS	AT4G05140:CDS	0.103009	0.193759	hyper	positive dose-dependent	CG	hyper
Chr1	AT1G17840:CDS	AT1G17840:CDS	0.113824	0.201184	hyper	positive dose-dependent	CG	hyper
Chr1	Intergenic	Intergenic	0.10915	0.18801	hyper	positive dose-dependent	CG	hyper
Chr4	AT4G28580:CDS	AT4G28580:CDS	0.113178	0.209864	hyper	positive dose-dependent	CG	hyper
Chr3	Intergenic	Intergenic	0.179629	0.314086	hyper	positive dose-dependent	CG	hyper
Chr3	AT3G57930:CDS	AT3G57930:CDS	0.148111	0.238706	hyper	positive dose-dependent	CG	hyper
ChrM			0.175174	0.267413	hyper	positive dose-dependent	CG	hyper
Chr5	Intergenic	Intergenic	0.133291	0.198011	hyper	positive dose-dependent	CG	hyper
Chr1	AT1TE79310:transposable_element;AT1TE79315:transposable_element;AT1TE79320:transposable_element	AT1TE79310:transposable_element;AT1TE79315:transposable_element;AT1TE79320:transposable_element;	0.105912	0.103336	hyper	dose independent	CHG	hyper
Chr5	AT5TE57790:transposable_element	AT5TE57790:transposable_element	0.127545	0.122926	hyper	dose independent	CHG	hyper
Chr1	Intergenic	Intergenic	0.13513	0.128173	hyper	dose independent	CHG	hyper
Chr5	Intergenic	Intergenic	0.102004	0.109054	hyper	dose independent	CHG	hyper
Chr5	AT5TE50470:transposable_element	AT5TE50470:transposable_element	0.208744	0.206612	hyper	dose independent	CHG	hyper
Chr5	Intergenic	Intergenic	0.170949	0.17313	hyper	dose independent	CHG	hyper
Chr3	Intergenic	Intergenic	0.128143	0.12253	hyper	dose independent	CHG	hyper
Chr1	AT1TE12770:transposable_element	AT1TE12770:transposable_element;AT1TE12775:transposable_element	0.100825	0.100622	hyper	dose independent	CHG	hyper
Chr1	Intergenic	Intergenic	0.11299	0.115996	hyper	dose independent	CHG	hyper
Chr4	AT4TE00745:transposable_element	AT4TE00745:transposable_element	0.211311	0.207633	hyper	dose independent	CHG	hyper
Chr3	AT3TE69540:transposable_element;AT3TE69545:transposable_element;AT3TE69550:transposable_element	AT3TE69540:transposable_element;AT3TE69545:transposable_element;AT3TE69550:transposable_element;	0.180135	0.181287	hyper	dose independent	CHG	hyper
Chr1	AT1G20967:CDS	AT1G20967:CDS	0.154255	0.159708	hyper	dose independent	CHG	hyper
Chr1	AT1TE76970:transposable_element	AT1TE76970:transposable_element;AT1TE76975:transposable_element	0.109067	0.112537	hyper	dose independent	CHG	hyper
Chr4	AT4TE34395:transposable_element;AT4TE34400:transposable_element;	AT4TE34395:transposable_element;AT4TE34400:transposable_element	0.147064	0.140312	hyper	dose independent	CHG	hyper
Chr2	Intergenic	Intergenic	0.120914	0.1175	hyper	dose independent	CHG	hyper
Chr3	Intergenic	Intergenic	0.108237	0.112691	hyper	dose independent	CHG	hyper
Chr3	AT3TE28210:transposable_element	AT3TE28210:transposable_element;AT3TE28215:transposable_element	0.163178	0.158376	hyper	dose independent	CHG	hyper
Chr4	AT4TE56160:transposable_element;AT4TE56165:transposable_element;	AT4TE56160:transposable_element;AT4TE56165:transposable_element	0.203179	0.197472	hyper	dose independent	CHG	hyper
Chr5	AT5TE30045:transposable_element	AT5TE30045:transposable_element	0.110754	0.116381	hyper	dose independent	CHG	hyper
Chr1	AT1TE60740:transposable_element	AT1TE60740:transposable_element	0.129516	0.136333	hyper	dose independent	CHG	hyper
Chr5	AT5TE58475:transposable_element	AT5TE58475:transposable_element	0.102617	0.100257	hyper	dose independent	CHG	hyper
Chr3	AT3G02610:exon,three_prime_UTR	AT3G02610:exon,three_prime_UTR	0.108136	0.112977	hyper	dose independent	CHG	hyper
Chr1	Intergenic	Intergenic	0.102602	0.102053	hyper	dose independent	CHG	hyper
Chr5	AT5TE27650:transposable_element	AT5TE27650:transposable_element	0.127398	0.125202	hyper	dose independent	CHG	hyper
Chr5	Intergenic	Intergenic	0.150559	0.149927	hyper	dose independent	CHG	hyper
Chr1	Intergenic	Intergenic	0.117917	0.11495	hyper	dose independent	CHG	hyper
Chr5	AT5G27300:mRNA;AT5TE34915:transposable_element;	AT5G27300:mRNA;AT5TE34915:transposable_element	0.110882	0.105406	hyper	dose independent	CHG	hyper
Chr3	AT3G25850:CDS	AT3G25850:CDS	0.113642	0.116279	hyper	dose independent	CHG	hyper
Chr1	AT1TE59000:transposable_element	Intergenic	0.102251	0.106459	hyper	dose independent	CHG	hyper
Chr5	Intergenic	Intergenic	0.105185	0.106822	hyper	dose independent	CHG	hyper
Chr1	AT1TE52520:transposable_element	AT1TE52520:transposable_element	0.14456	0.14285	hyper	dose independent	CHG	hyper
Chr4	AT4TE31745:transposable_element	AT4TE31745:transposable_element	0.112927	0.115085	hyper	dose independent	CHG	hyper
Chr1	AT1TE00600:transposable_element	AT1TE00600:transposable_element	0.114875	0.120106	hyper	dose independent	CHG	hyper
Chr5	Intergenic	AT5G65676:transposable_element_gene;AT5TE94550:transposable_element;AT5TE94555:transposable_element;	0.106116	0.113392	hyper	dose independent	CHG	hyper
Chr5	AT5G43755:CDS	AT5G43755:CDS	-0.319748	-0.324698	hypo	dose independent	CHG	hypo
Chr4	AT4TE24340:transposable_element	AT4TE24340:transposable_element	-0.218386	-0.216502	hypo	dose independent	CHG	hypo
Chr1	Intergenic	Intergenic	-0.198222	-0.194607	hypo	dose independent	CHG	hypo
Chr5	AT5TE29230:transposable_element	AT5TE29230:transposable_element	-0.140141	-0.141413	hypo	dose independent	CHG	hypo
Chr2	AT2TE05740:transposable_element;AT2TE05745:transposable_element;	AT2TE05740:transposable_element;AT2TE05745:transposable_element;AT2TE05750:transposable_element;	-0.190236	-0.183885	hypo	dose independent	CHG	hypo
Chr3	AT3TE15825:transposable_element	AT3TE15825:transposable_element	-0.140236	-0.137776	hypo	dose independent	CHG	hypo
Chr2	Intergenic	Intergenic	-0.144127	-0.145214	hypo	dose independent	CHG	hypo
Chr3	Intergenic	Intergenic	-0.157449	-0.152334	hypo	dose independent	CHG	hypo
Chr5	AT5G28642:CDS	AT5G28642:CDS	-0.12849	-0.128533	hypo	dose independent	CHG	hypo
Chr4	AT4TE58120:transposable_element	Intergenic	-0.155099	-0.149842	hypo	dose independent	CHG	hypo
Chr1	Intergenic	Intergenic	-0.102423	-0.102868	hypo	dose independent	CHG	hypo
Chr2	Intergenic	Intergenic	-0.130487	-0.123576	hypo	dose independent	CHG	hypo
Chr1	AT1TE04205:transposable_element	AT1TE04205:transposable_element	-0.139505	-0.141169	hypo	dose independent	CHG	hypo
Chr1	Intergenic	Intergenic	-0.106435	-0.106051	hypo	dose independent	CHG	hypo
Chr5	Intergenic	Intergenic	-0.163862	-0.166483	hypo	dose independent	CHG	hypo
Chr4	Intergenic	Intergenic	-0.178237	-0.173111	hypo	dose independent	CHG	hypo
Chr5	AT5TE71505:transposable_element;AT5TE71510:transposable_element;	AT5TE71510:transposable_element	-0.108097	-0.104141	hypo	dose independent	CHG	hypo
Chr3	AT3G20690:CDS	AT3G20690:CDS	-0.106771	-0.106643	hypo	dose independent	CHG	hypo
Chr3	Intergenic	Intergenic	-0.228772	-0.23032	hypo	dose independent	CHG	hypo
Chr5	AT5TE83715:transposable_element	AT5TE83715:transposable_element	-0.206532	-0.201317	hypo	dose independent	CHG	hypo
Chr4	AT4TE45470:transposable_element	AT4TE45470:transposable_element	-0.13517	-0.135925	hypo	dose independent	CHG	hypo
Chr5	AT5TE81600:transposable_element	AT5TE81600:transposable_element	-0.126408	-0.131218	hypo	dose independent	CHG	hypo
Chr3	AT3TE76625:transposable_element	AT3TE76625:transposable_element	-0.117053	-0.122177	hypo	dose independent	CHG	hypo
Chr3	Intergenic	Intergenic	-0.118475	-0.112629	hypo	dose independent	CHG	hypo
Chr3	Intergenic	Intergenic	-0.273359	-0.277242	hypo	dose independent	CHG	hypo
Chr1	Intergenic	Intergenic	-0.13363	-0.131859	hypo	dose independent	CHG	hypo
Chr1	AT1TE67005:transposable_element;AT1TE67010:transposable_element;	AT1TE67005:transposable_element;AT1TE67010:transposable_element	-0.10735	-0.106568	hypo	dose independent	CHG	hypo
Chr2	AT2TE52900:transposable_element	AT2TE52900:transposable_element;AT2TE52905:transposable_element	-0.127104	-0.124631	hypo	dose independent	CHG	hypo
Chr5	Intergenic	Intergenic	-0.127279	-0.130082	hypo	dose independent	CHG	hypo
Chr2	Intergenic	Intergenic	-0.121187	-0.126175	hypo	dose independent	CHG	hypo
Chr4	AT4TE03220:transposable_element	AT4TE03220:transposable_element;AT4TE03225:transposable_element	-0.104794	-0.104431	hypo	dose independent	CHG	hypo
Chr3	Intergenic	Intergenic	-0.106626	-0.108004	hypo	dose independent	CHG	hypo
Chr3	Intergenic	Intergenic	-0.133959	-0.127843	hypo	dose independent	CHG	hypo
Chr4	Intergenic	Intergenic	-0.133397	-0.136762	hypo	dose independent	CHG	hypo
Chr2	Intergenic	Intergenic	-0.112334	-0.10983	hypo	dose independent	CHG	hypo
Chr1	AT1TE65255:transposable_element	AT1TE65255:transposable_element	-0.173188	-0.177669	hypo	dose independent	CHG	hypo
Chr3	Intergenic	Intergenic	-0.110042	-0.102954	hypo	dose independent	CHG	hypo
Chr4	Intergenic	Intergenic	-0.114957	-0.121858	hypo	dose independent	CHG	hypo
Chr2	AT2G32291:pseudogene;AT2TE60380:transposable_element;	AT2G32291:pseudogene;AT2TE60380:transposable_element	0.346615	0.474996	hyper	insufficient data	CHG	hyper
Chr5	AT5TE57975:transposable_element;AT5TE57980:transposable_element;	AT5TE57975:transposable_element;AT5TE57980:transposable_element;AT5TE57985:transposable_element;	0.138006	0.175903	hyper	insufficient data	CHG	hyper
Chr1	Intergenic	Intergenic	0.307294	0.250221	hyper	insufficient data	CHG	hyper
Chr3	AT3G17050:transposable_element_gene;AT3TE24450:transposable_element;AT3TE24455:transposable_element	AT3G17050:transposable_element_gene;AT3TE24450:transposable_element;AT3TE24455:transposable_element;	0.107432	0.136447	hyper	insufficient data	CHG	hyper
ChrM			0.359003	0.252655	hyper	insufficient data	CHG	hyper
ChrM			0.412986	0.306159	hyper	insufficient data	CHG	hyper
Chr5	AT5G42500:exon,three_prime_UTR	AT5G42500:exon,three_prime_UTR	0.185643	0.176243	hyper	insufficient data	CHG	hyper
Chr5	AT5TE59180:transposable_element	AT5TE59180:transposable_element	0.140007	0.162778	hyper	insufficient data	CHG	hyper
Chr4	AT4TE35070:transposable_element;AT4TE35075:transposable_element;	AT4TE35070:transposable_element;AT4TE35075:transposable_element	0.195441	0.214154	hyper	insufficient data	CHG	hyper
Chr3	AT3G24465:CDS	AT3G24465:CDS	0.184801	0.159753	hyper	insufficient data	CHG	hyper
Chr3	AT3G25727:CDS	AT3G25727:CDS;AT3TE39230:transposable_element	0.134281	0.183182	hyper	insufficient data	CHG	hyper
Chr3	Intergenic	Intergenic	0.11984	0.134755	hyper	insufficient data	CHG	hyper
Chr5	Intergenic	Intergenic	0.126766	0.101784	hyper	insufficient data	CHG	hyper
Chr5	AT5TE69000:transposable_element	AT5TE69000:transposable_element	0.205354	0.162255	hyper	insufficient data	CHG	hyper
Chr2	AT2TE82905:transposable_element	AT2TE82905:transposable_element	0.186969	0.215523	hyper	insufficient data	CHG	hyper
Chr5	Intergenic	Intergenic	0.27277	0.30638	hyper	insufficient data	CHG	hyper
Chr3	AT3TE81505:transposable_element	AT3TE81505:transposable_element	0.214254	0.193585	hyper	insufficient data	CHG	hyper
Chr5	Intergenic	Intergenic	0.106973	0.125383	hyper	insufficient data	CHG	hyper
Chr4	AT4TE12260:transposable_element	Intergenic	0.199703	0.159604	hyper	insufficient data	CHG	hyper
Chr2	AT2TE31710:transposable_element;AT2TE31715:transposable_element;	AT2TE31710:transposable_element;AT2TE31715:transposable_element	0.227253	0.182484	hyper	insufficient data	CHG	hyper
Chr1	AT1TE54605:transposable_element	AT1TE54605:transposable_element	0.294721	0.243374	hyper	insufficient data	CHG	hyper
Chr3	Intergenic	Intergenic	0.239068	0.198007	hyper	insufficient data	CHG	hyper
Chr3	AT3TE90650:transposable_element	AT3TE90650:transposable_element	0.137409	0.124404	hyper	insufficient data	CHG	hyper
Chr4	AT4G10310:CDS;AT4TE27255:transposable_element;AT4TE27260:transposable_element	AT4G10310:CDS;AT4TE27255:transposable_element;AT4TE27260:transposable_element;	0.251302	0.207395	hyper	insufficient data	CHG	hyper
Chr2	AT2TE58430:transposable_element	AT2TE58430:transposable_element	0.192334	0.180875	hyper	insufficient data	CHG	hyper
Chr3	AT3TE62985:transposable_element	AT3TE62985:transposable_element	0.139411	0.183505	hyper	insufficient data	CHG	hyper
Chr1	AT1G06148:exon,three_prime_UTR	AT1G06148:exon,three_prime_UTR	0.233241	0.20631	hyper	insufficient data	CHG	hyper
Chr5	AT5TE47360:transposable_element	AT5TE47360:transposable_element	0.101657	0.156027	hyper	insufficient data	CHG	hyper
Chr4	AT4TE03160:transposable_element	AT4TE03160:transposable_element;AT4TE03165:transposable_element	0.164927	0.212046	hyper	insufficient data	CHG	hyper
Chr3	AT3G23950:CDS	Intergenic	0.117711	0.136885	hyper	insufficient data	CHG	hyper
Chr5	AT5TE68850:transposable_element;AT5TE68855:transposable_element;	AT5TE68850:transposable_element;AT5TE68855:transposable_element	0.111785	0.146966	hyper	insufficient data	CHG	hyper
Chr4	AT4G29740:exon,three_prime_UTR	AT4G29740:exon,three_prime_UTR	0.134982	0.165677	hyper	insufficient data	CHG	hyper
Chr5	AT5G52070:mRNA;AT5TE76210:transposable_element;	AT5G52070:mRNA	0.124023	0.103944	hyper	insufficient data	CHG	hyper
Chr5	Intergenic	Intergenic	0.291729	0.253333	hyper	insufficient data	CHG	hyper
Chr3	AT3TE35250:transposable_element	AT3TE35250:transposable_element	0.106454	0.13431	hyper	insufficient data	CHG	hyper
Chr1	AT1TE61660:transposable_element	AT1TE61660:transposable_element	0.207149	0.177845	hyper	insufficient data	CHG	hyper
Chr5	Intergenic	Intergenic	0.207152	0.172793	hyper	insufficient data	CHG	hyper
Chr3	AT3TE41940:transposable_element	AT3TE41940:transposable_element	0.104624	0.140818	hyper	insufficient data	CHG	hyper
Chr5	AT5TE86765:transposable_element	AT5TE86765:transposable_element	0.113705	0.102444	hyper	insufficient data	CHG	hyper
Chr5	Intergenic	Intergenic	0.133866	0.148316	hyper	insufficient data	CHG	hyper
Chr1	AT1TE54795:transposable_element	AT1TE54795:transposable_element	0.122838	0.155501	hyper	insufficient data	CHG	hyper
Chr3	AT3TE03210:transposable_element	AT3TE03210:transposable_element	0.400176	0.347562	hyper	insufficient data	CHG	hyper
Chr5	AT5TE56125:transposable_element	AT5TE56125:transposable_element;AT5TE56130:transposable_element	0.138179	0.159095	hyper	insufficient data	CHG	hyper
Chr4	Intergenic	Intergenic	0.119954	0.109103	hyper	insufficient data	CHG	hyper
Chr5	AT5TE91520:transposable_element	AT5G63540:exon,three_prime_UTR;AT5TE91520:transposable_element	0.128302	0.142706	hyper	insufficient data	CHG	hyper
Chr4	AT4G11730:mRNA;AT4TE30640:transposable_element;	AT4G11730:mRNA;AT4TE30640:transposable_element	0.19454	0.163446	hyper	insufficient data	CHG	hyper
Chr5	AT5G51650:CDS	AT5G51650:CDS	0.12241	0.150646	hyper	insufficient data	CHG	hyper
Chr2	AT2TE31380:transposable_element	AT2TE31380:transposable_element	0.247589	0.212213	hyper	insufficient data	CHG	hyper
Chr1	Intergenic	Intergenic	0.127466	0.149858	hyper	insufficient data	CHG	hyper
Chr5	AT5TE55715:transposable_element	AT5TE55715:transposable_element	0.184491	0.204941	hyper	insufficient data	CHG	hyper
Chr5	AT5TE67695:transposable_element	AT5G46350:exon,three_prime_UTR;AT5TE67695:transposable_element	0.119172	0.170922	hyper	insufficient data	CHG	hyper
Chr1	AT1TE81685:transposable_element;AT1TE81690:transposable_element;	AT1TE81685:transposable_element;AT1TE81690:transposable_element	0.155215	0.179561	hyper	insufficient data	CHG	hyper
Chr1	AT1TE84355:transposable_element;AT1TE84360:transposable_element;	AT1TE84350:transposable_element;AT1TE84355:transposable_element;AT1TE84360:transposable_element;	0.223042	0.210127	hyper	insufficient data	CHG	hyper
Chr3	Intergenic	Intergenic	0.13267	0.1147	hyper	insufficient data	CHG	hyper
Chr5	AT5TE20935:transposable_element	AT5TE20935:transposable_element	0.124133	0.116704	hyper	insufficient data	CHG	hyper
Chr1	AT1TE81285:transposable_element	AT1TE81285:transposable_element	0.152084	0.123549	hyper	insufficient data	CHG	hyper
Chr3	AT3TE18020:transposable_element	AT3TE18020:transposable_element	0.269146	0.213093	hyper	insufficient data	CHG	hyper
Chr1	Intergenic	Intergenic	0.105384	0.150632	hyper	insufficient data	CHG	hyper
Chr5	Intergenic	Intergenic	0.109085	0.136919	hyper	insufficient data	CHG	hyper
Chr3	AT3TE46725:transposable_element	AT3TE46725:transposable_element	0.105869	0.119426	hyper	insufficient data	CHG	hyper
Chr5	Intergenic	Intergenic	0.216816	0.19917	hyper	insufficient data	CHG	hyper
Chr5	Intergenic	Intergenic	0.175067	0.206914	hyper	insufficient data	CHG	hyper
Chr1	Intergenic	AT1TE43180:transposable_element	0.147236	0.174897	hyper	insufficient data	CHG	hyper
Chr4	AT4TE11860:transposable_element;AT4TE11865:transposable_element;	AT4G04960:exon,three_prime_UTR;AT4TE11860:transposable_element;AT4TE11865:transposable_element;	0.100064	0.138192	hyper	insufficient data	CHG	hyper
Chr4	AT4TE49240:transposable_element	AT4TE49240:transposable_element	0.141418	0.15493	hyper	insufficient data	CHG	hyper
Chr1	Intergenic	Intergenic	0.117848	0.160322	hyper	insufficient data	CHG	hyper
Chr1	AT1TE14350:transposable_element	AT1TE14350:transposable_element;AT1TE14355:transposable_element	0.174349	0.156243	hyper	insufficient data	CHG	hyper
Chr4	Intergenic	Intergenic	0.243326	0.231556	hyper	insufficient data	CHG	hyper
Chr5	AT5G07210:CDS	AT5G07210:mRNA	0.151744	0.17082	hyper	insufficient data	CHG	hyper
Chr1	Intergenic	AT1TE72925:transposable_element;AT1TE72930:transposable_element	0.154719	0.189845	hyper	insufficient data	CHG	hyper
Chr5	AT5TE35520:transposable_element;AT5TE35525:transposable_element;	AT5TE35520:transposable_element;AT5TE35525:transposable_element;AT5TE35530:transposable_element;	0.10938	0.120682	hyper	insufficient data	CHG	hyper
Chr4	AT4G37940:mRNA;AT4TE86210:transposable_element;	AT4G37940:mRNA;AT4TE86210:transposable_element	0.139565	0.167193	hyper	insufficient data	CHG	hyper
Chr5	Intergenic	Intergenic	0.150004	0.172445	hyper	insufficient data	CHG	hyper
Chr2	Intergenic	Intergenic	0.16965	0.152734	hyper	insufficient data	CHG	hyper
Chr2	Intergenic	Intergenic	0.295372	0.213916	hyper	insufficient data	CHG	hyper
Chr3	Intergenic	Intergenic	0.159104	0.167111	hyper	insufficient data	CHG	hyper
Chr2	AT2TE31000:transposable_element	AT2TE31000:transposable_element	0.133307	0.146737	hyper	insufficient data	CHG	hyper
Chr5	AT5TE60955:transposable_element	AT5TE60945:transposable_element;AT5TE60950:transposable_element;AT5TE60955:transposable_element;	0.105856	0.12365	hyper	insufficient data	CHG	hyper
Chr1	AT1G09260:CDS	AT1G09260:CDS	0.142289	0.168436	hyper	insufficient data	CHG	hyper
Chr2	AT2G18115:pseudogene	AT2G18115:pseudogene	0.168421	0.182515	hyper	insufficient data	CHG	hyper
Chr3	Intergenic	AT3TE40445:transposable_element	0.115829	0.162326	hyper	insufficient data	CHG	hyper
Chr1	AT1G59780:mRNA;AT1TE72630:transposable_element;	AT1G59780:mRNA;AT1TE72630:transposable_element	0.128887	0.14476	hyper	insufficient data	CHG	hyper
Chr1	AT1TE01900:transposable_element;AT1TE01905:transposable_element;	AT1TE01900:transposable_element;AT1TE01905:transposable_element	0.104969	0.137921	hyper	insufficient data	CHG	hyper
Chr5	Intergenic	Intergenic	0.294605	0.211566	hyper	insufficient data	CHG	hyper
Chr4	AT4TE11510:transposable_element	AT4TE11510:transposable_element	0.145878	0.18254	hyper	insufficient data	CHG	hyper
Chr4	Intergenic	Intergenic	0.113982	0.14969	hyper	insufficient data	CHG	hyper
Chr2	AT2TE62960:transposable_element	AT2TE62960:transposable_element	0.181072	0.154944	hyper	insufficient data	CHG	hyper
Chr3	Intergenic	Intergenic	0.148362	0.159141	hyper	insufficient data	CHG	hyper
Chr1	Intergenic	Intergenic	0.138246	0.122861	hyper	insufficient data	CHG	hyper
Chr2	AT2TE41780:transposable_element	AT2TE41780:transposable_element	0.17348	0.204586	hyper	insufficient data	CHG	hyper
Chr5	Intergenic	Intergenic	0.108726	0.101318	hyper	insufficient data	CHG	hyper
Chr4	Intergenic	Intergenic	0.132151	0.148255	hyper	insufficient data	CHG	hyper
Chr2	Intergenic	Intergenic	0.109971	0.100392	hyper	insufficient data	CHG	hyper
Chr4	AT4TE44740:transposable_element;AT4TE44745:transposable_element;	AT4TE44740:transposable_element;AT4TE44745:transposable_element	0.119033	0.150503	hyper	insufficient data	CHG	hyper
Chr2	AT2TE76340:transposable_element	AT2TE76340:transposable_element	0.139797	0.165724	hyper	insufficient data	CHG	hyper
Chr1	AT1TE41350:transposable_element	AT1TE41350:transposable_element	0.225588	0.261376	hyper	insufficient data	CHG	hyper
Chr1	AT1TE36630:transposable_element	AT1TE36630:transposable_element	0.134762	0.17514	hyper	insufficient data	CHG	hyper
Chr5	AT5TE71350:transposable_element;AT5TE71355:transposable_element;	AT5TE71350:transposable_element;AT5TE71355:transposable_element	0.103198	0.114963	hyper	insufficient data	CHG	hyper
Chr5	AT5TE54140:transposable_element;AT5TE54145:transposable_element;	AT5G37780:exon,five_prime_UTR;AT5TE54140:transposable_element;AT5TE54145:transposable_element;	0.113454	0.147306	hyper	insufficient data	CHG	hyper
Chr4	Intergenic	Intergenic	0.101616	0.142969	hyper	insufficient data	CHG	hyper
Chr1	AT1TE95670:transposable_element	AT1TE95670:transposable_element	0.121328	0.130374	hyper	insufficient data	CHG	hyper
Chr5	AT5TE55710:transposable_element;AT5TE55715:transposable_element;	AT5TE55710:transposable_element;AT5TE55715:transposable_element	0.151952	0.180677	hyper	insufficient data	CHG	hyper
Chr2	Intergenic	Intergenic	0.248545	0.285626	hyper	insufficient data	CHG	hyper
Chr4	Intergenic	Intergenic	0.170538	0.19199	hyper	insufficient data	CHG	hyper
Chr1	AT1G09026:CDS	AT1G09026:CDS	0.121894	0.137005	hyper	insufficient data	CHG	hyper
Chr5	Intergenic	Intergenic	0.22842	0.281148	hyper	insufficient data	CHG	hyper
Chr5	Intergenic	Intergenic	0.108666	0.140329	hyper	insufficient data	CHG	hyper
Chr2	Intergenic	Intergenic	0.105943	0.127109	hyper	insufficient data	CHG	hyper
Chr1	AT1TE61660:transposable_element	AT1TE61660:transposable_element	0.103442	0.142488	hyper	insufficient data	CHG	hyper
Chr5	AT5TE68445:transposable_element	AT5TE68445:transposable_element	0.127522	0.163518	hyper	insufficient data	CHG	hyper
Chr1	AT1TE06480:transposable_element	AT1TE06480:transposable_element	0.119719	0.129607	hyper	insufficient data	CHG	hyper
Chr1	Intergenic	Intergenic	0.112124	0.144892	hyper	insufficient data	CHG	hyper
Chr3	AT3G48720:mRNA;AT3TE73165:transposable_element;	AT3G48720:mRNA;AT3TE73165:transposable_element	0.126404	0.159542	hyper	insufficient data	CHG	hyper
Chr1	AT1TE53145:transposable_element	AT1TE53145:transposable_element	0.139391	0.15386	hyper	insufficient data	CHG	hyper
Chr5	AT5TE53185:transposable_element;AT5TE53190:transposable_element;	AT5TE53185:transposable_element;AT5TE53190:transposable_element	0.145066	0.164292	hyper	insufficient data	CHG	hyper
Chr3	AT3TE46985:transposable_element	AT3TE46985:transposable_element;AT3TE46990:transposable_element	0.130812	0.179803	hyper	insufficient data	CHG	hyper
Chr4	AT4TE36805:transposable_element	AT4TE36805:transposable_element	0.205912	0.187405	hyper	insufficient data	CHG	hyper
Chr1	AT1TE37305:transposable_element	AT1TE37305:transposable_element	0.1437	0.190536	hyper	insufficient data	CHG	hyper
Chr3	AT3G17050:transposable_element_gene;AT3TE24455:transposable_element;	AT3G17050:transposable_element_gene;AT3TE24455:transposable_element	0.103099	0.11098	hyper	insufficient data	CHG	hyper
Chr1	Intergenic	Intergenic	0.200649	0.174455	hyper	insufficient data	CHG	hyper
Chr1	Intergenic	Intergenic	0.117296	0.104837	hyper	insufficient data	CHG	hyper
Chr5	Intergenic	AT5TE36495:transposable_element	0.138106	0.181284	hyper	insufficient data	CHG	hyper
Chr3	Intergenic	Intergenic	0.158584	0.178338	hyper	insufficient data	CHG	hyper
Chr5	AT5G22150:mRNA;AT5TE26550:transposable_element;	AT5G22150:mRNA;AT5TE26550:transposable_element	0.138229	0.17321	hyper	insufficient data	CHG	hyper
Chr2	Intergenic	Intergenic	0.10821	0.15457	hyper	insufficient data	CHG	hyper
Chr3	AT3TE34580:transposable_element	AT3TE34580:transposable_element	0.13425	0.151952	hyper	insufficient data	CHG	hyper
Chr1	AT1TE59800:transposable_element	AT1TE59800:transposable_element	0.147834	0.170165	hyper	insufficient data	CHG	hyper
Chr5	Intergenic	Intergenic	0.174417	0.154145	hyper	insufficient data	CHG	hyper
Chr3	Intergenic	Intergenic	0.161087	0.19793	hyper	insufficient data	CHG	hyper
Chr1	Intergenic	AT1G56900:tRNA	0.229078	0.276171	hyper	insufficient data	CHG	hyper
Chr1	AT1TE67280:transposable_element	AT1G54510:exon,five_prime_UTR;AT1TE67280:transposable_element	0.119161	0.133597	hyper	insufficient data	CHG	hyper
Chr3	Intergenic	Intergenic	0.130348	0.158063	hyper	insufficient data	CHG	hyper
Chr2	Intergenic	Intergenic	0.168141	0.188179	hyper	insufficient data	CHG	hyper
Chr3	Intergenic	Intergenic	0.101578	0.127612	hyper	insufficient data	CHG	hyper
Chr1	Intergenic	Intergenic	0.125313	0.159152	hyper	insufficient data	CHG	hyper
Chr1	Intergenic	Intergenic	0.136705	0.146123	hyper	insufficient data	CHG	hyper
Chr4	Intergenic	Intergenic	0.123617	0.142292	hyper	insufficient data	CHG	hyper
Chr1	AT1G34460:CDS	AT1G34460:CDS	-0.30716	-0.291517	hypo	insufficient data	CHG	hypo
Chr3	AT3TE69475:transposable_element;AT3TE69480:transposable_element;AT3TE69485:transposable_element	AT3TE69475:transposable_element;AT3TE69480:transposable_element;AT3TE69485:transposable_element;AT3TE69490:transposable_element	-0.320786	-0.283883	hypo	insufficient data	CHG	hypo
Chr3	Intergenic	Intergenic	-0.439326	-0.494477	hypo	insufficient data	CHG	hypo
Chr5	AT5TE38690:transposable_element	AT5TE38690:transposable_element	-0.126922	-0.105341	hypo	insufficient data	CHG	hypo
Chr3	Intergenic	Intergenic	-0.323374	-0.284902	hypo	insufficient data	CHG	hypo
Chr1	AT1G72580:exon,three_prime_UTR	AT1G72580:exon,three_prime_UTR	-0.316079	-0.244627	hypo	insufficient data	CHG	hypo
Chr1	Intergenic	Intergenic	-0.18701	-0.169441	hypo	insufficient data	CHG	hypo
Chr4	AT4TE33290:transposable_element	AT4TE33290:transposable_element	-0.192139	-0.223888	hypo	insufficient data	CHG	hypo
Chr1	AT1TE83355:transposable_element	AT1TE83355:transposable_element	-0.118285	-0.100303	hypo	insufficient data	CHG	hypo
Chr2	AT2G30730:CDS;AT2TE57390:transposable_element;	AT2G30730:CDS;AT2TE57390:transposable_element	-0.142761	-0.182369	hypo	insufficient data	CHG	hypo
Chr3	Intergenic	Intergenic	-0.379003	-0.347481	hypo	insufficient data	CHG	hypo
Chr4	AT4TE26165:transposable_element	Intergenic	-0.124292	-0.103308	hypo	insufficient data	CHG	hypo
Chr4	AT4TE30760:transposable_element	AT4TE30760:transposable_element	-0.377278	-0.389827	hypo	insufficient data	CHG	hypo
Chr1	AT1TE63520:transposable_element;AT1TE63525:transposable_element;	AT1TE63520:transposable_element;AT1TE63525:transposable_element	-0.138742	-0.190836	hypo	insufficient data	CHG	hypo
Chr3	AT3G45910:CDS	AT3G45910:CDS	-0.117072	-0.16013	hypo	insufficient data	CHG	hypo
Chr5	Intergenic	Intergenic	-0.173296	-0.19021	hypo	insufficient data	CHG	hypo
Chr5	Intergenic	Intergenic	-0.263078	-0.290399	hypo	insufficient data	CHG	hypo
Chr4	AT4TE12170:transposable_element;AT4TE12175:transposable_element;	AT4TE12170:transposable_element;AT4TE12175:transposable_element	-0.152741	-0.133196	hypo	insufficient data	CHG	hypo
Chr1	AT1G03200:exon,three_prime_UTR;AT1TE02540:transposable_element;	AT1G03200:exon,three_prime_UTR;AT1TE02540:transposable_element	-0.148527	-0.161499	hypo	insufficient data	CHG	hypo
Chr2	AT2TE43370:transposable_element	AT2TE43370:transposable_element	-0.255374	-0.263254	hypo	insufficient data	CHG	hypo
Chr1	Intergenic	Intergenic	-0.184581	-0.162478	hypo	insufficient data	CHG	hypo
Chr2	Intergenic	Intergenic	-0.276123	-0.225824	hypo	insufficient data	CHG	hypo
Chr5	Intergenic	Intergenic	-0.138426	-0.130106	hypo	insufficient data	CHG	hypo
Chr4	AT4TE63690:transposable_element;AT4TE63695:transposable_element;	AT4TE63690:transposable_element;AT4TE63695:transposable_element	-0.134203	-0.116079	hypo	insufficient data	CHG	hypo
Chr4	AT4G13885:CDS	AT4G13885:mRNA	-0.122067	-0.113174	hypo	insufficient data	CHG	hypo
Chr4	Intergenic	Intergenic	-0.182423	-0.158153	hypo	insufficient data	CHG	hypo
Chr1	Intergenic	Intergenic	-0.130415	-0.164033	hypo	insufficient data	CHG	hypo
Chr4	Intergenic	Intergenic	-0.238258	-0.260632	hypo	insufficient data	CHG	hypo
Chr4	AT4TE46700:transposable_element	AT4TE46700:transposable_element	-0.260274	-0.241144	hypo	insufficient data	CHG	hypo
Chr4	Intergenic	Intergenic	-0.277904	-0.299961	hypo	insufficient data	CHG	hypo
Chr3	AT3G59765:ncRNA;AT3TE89880:transposable_element;	Intergenic	-0.166862	-0.14429	hypo	insufficient data	CHG	hypo
Chr5	AT5TE34700:transposable_element	AT5TE34700:transposable_element	-0.227355	-0.247723	hypo	insufficient data	CHG	hypo
Chr1	AT1TE32945:transposable_element	AT1TE32945:transposable_element	-0.14615	-0.138137	hypo	insufficient data	CHG	hypo
Chr5	AT5TE57775:transposable_element	AT5TE57775:transposable_element	-0.126458	-0.102931	hypo	insufficient data	CHG	hypo
Chr3	AT3TE67965:transposable_element	AT3TE67965:transposable_element	-0.184415	-0.172775	hypo	insufficient data	CHG	hypo
Chr2	AT2TE20975:transposable_element	AT2TE20975:transposable_element	-0.195667	-0.18291	hypo	insufficient data	CHG	hypo
Chr3	AT3TE77985:transposable_element	AT3TE77985:transposable_element	-0.108937	-0.101073	hypo	insufficient data	CHG	hypo
Chr1	AT1TE41825:transposable_element	AT1TE41825:transposable_element	-0.119684	-0.134254	hypo	insufficient data	CHG	hypo
ChrM			-0.109219	-0.12266	hypo	insufficient data	CHG	hypo
Chr4	AT4TE29470:transposable_element	AT4TE29470:transposable_element	-0.150642	-0.17385	hypo	insufficient data	CHG	hypo
Chr5	AT5TE45425:transposable_element;AT5TE45430:transposable_element;	AT5TE45425:transposable_element;AT5TE45430:transposable_element	-0.151096	-0.16521	hypo	insufficient data	CHG	hypo
Chr2	Intergenic	Intergenic	-0.149862	-0.190461	hypo	insufficient data	CHG	hypo
Chr4	Intergenic	Intergenic	-0.273917	-0.247714	hypo	insufficient data	CHG	hypo
Chr2	AT2TE52075:transposable_element;AT2TE52080:transposable_element;	AT2TE52075:transposable_element;AT2TE52080:transposable_element	-0.118496	-0.128077	hypo	insufficient data	CHG	hypo
Chr2	Intergenic	Intergenic	-0.144638	-0.167715	hypo	insufficient data	CHG	hypo
Chr5	AT5TE73965:transposable_element	AT5TE73965:transposable_element	-0.101099	-0.162312	hypo	insufficient data	CHG	hypo
Chr2	Intergenic	Intergenic	-0.200901	-0.17845	hypo	insufficient data	CHG	hypo
Chr4	AT4TE62680:transposable_element	AT4TE62680:transposable_element	-0.141512	-0.121554	hypo	insufficient data	CHG	hypo
Chr3	Intergenic	Intergenic	-0.121796	-0.110434	hypo	insufficient data	CHG	hypo
Chr4	AT4TE34490:transposable_element	AT4TE34490:transposable_element	-0.171875	-0.157825	hypo	insufficient data	CHG	hypo
Chr5	Intergenic	Intergenic	-0.160693	-0.170579	hypo	insufficient data	CHG	hypo
Chr4	AT4TE60585:transposable_element;AT4TE60590:transposable_element;	AT4TE60585:transposable_element;AT4TE60590:transposable_element	-0.133131	-0.177574	hypo	insufficient data	CHG	hypo
Chr3	AT3TE30630:transposable_element;AT3TE30635:transposable_element;	AT3TE30630:transposable_element;AT3TE30635:transposable_element	-0.151118	-0.168014	hypo	insufficient data	CHG	hypo
Chr1	AT1G03240:exon,three_prime_UTR	AT1G03240:exon,three_prime_UTR	-0.107475	-0.140834	hypo	insufficient data	CHG	hypo
Chr2	Intergenic	Intergenic	-0.144783	-0.122587	hypo	insufficient data	CHG	hypo
Chr2	Intergenic	Intergenic	-0.244082	-0.234995	hypo	insufficient data	CHG	hypo
Chr3	AT3TE36300:transposable_element	AT3TE36300:transposable_element	-0.166372	-0.191693	hypo	insufficient data	CHG	hypo
Chr3	AT3TE05850:transposable_element;AT3TE05855:transposable_element;	AT3TE05850:transposable_element;AT3TE05855:transposable_element	-0.200292	-0.226157	hypo	insufficient data	CHG	hypo
Chr1	AT1TE62560:transposable_element	AT1TE62560:transposable_element	-0.140922	-0.12798	hypo	insufficient data	CHG	hypo
Chr4	AT4G08160:exon,three_prime_UTR	AT4G08160:exon,three_prime_UTR	-0.107167	-0.114732	hypo	insufficient data	CHG	hypo
Chr4	Intergenic	AT4G04970:exon,three_prime_UTR;AT4TE11900:transposable_element	-0.165584	-0.141496	hypo	insufficient data	CHG	hypo
Chr1	Intergenic	Intergenic	-0.147126	-0.171984	hypo	insufficient data	CHG	hypo
Chr3	AT3TE64705:transposable_element	AT3TE64705:transposable_element	-0.17316	-0.156241	hypo	insufficient data	CHG	hypo
Chr5	AT5G63800:mRNA;AT5TE91840:transposable_element;AT5TE91845:transposable_element	AT5G63800:mRNA;AT5TE91840:transposable_element;AT5TE91845:transposable_element;	-0.130719	-0.11704	hypo	insufficient data	CHG	hypo
Chr3	AT3TE86735:transposable_element	AT3TE86735:transposable_element	-0.157464	-0.184824	hypo	insufficient data	CHG	hypo
Chr1	AT1TE14870:transposable_element	AT1TE14870:transposable_element	-0.18745	-0.204339	hypo	insufficient data	CHG	hypo
Chr3	AT3TE88030:transposable_element	AT3TE88030:transposable_element	-0.212652	-0.19237	hypo	insufficient data	CHG	hypo
Chr5	AT5TE45435:transposable_element	AT5TE45435:transposable_element;AT5TE45440:transposable_element	-0.149453	-0.177005	hypo	insufficient data	CHG	hypo
Chr2	AT2TE52730:transposable_element	AT2TE52730:transposable_element	-0.175913	-0.16094	hypo	insufficient data	CHG	hypo
Chr2	AT2TE00850:transposable_element	AT2TE00850:transposable_element	-0.182726	-0.172959	hypo	insufficient data	CHG	hypo
Chr3	Intergenic	Intergenic	-0.10569	-0.141935	hypo	insufficient data	CHG	hypo
Chr2	AT2TE27605:transposable_element	AT2TE27605:transposable_element	-0.13873	-0.117436	hypo	insufficient data	CHG	hypo
Chr1	Intergenic	Intergenic	-0.214241	-0.242973	hypo	insufficient data	CHG	hypo
Chr3	AT3G21700:exon,five_prime_UTR	AT3G21700:exon,five_prime_UTR	-0.172874	-0.192626	hypo	insufficient data	CHG	hypo
Chr4	Intergenic	AT4G18020:exon,five_prime_UTR	-0.135162	-0.178478	hypo	insufficient data	CHG	hypo
Chr5	Intergenic	Intergenic	-0.159589	-0.151803	hypo	insufficient data	CHG	hypo
Chr4	Intergenic	Intergenic	-0.226681	-0.210045	hypo	insufficient data	CHG	hypo
Chr5	Intergenic	Intergenic	-0.13969	-0.116245	hypo	insufficient data	CHG	hypo
Chr4	AT4TE31700:transposable_element	AT4TE31700:transposable_element	-0.136148	-0.124205	hypo	insufficient data	CHG	hypo
Chr3	Intergenic	Intergenic	-0.110142	-0.120081	hypo	insufficient data	CHG	hypo
Chr1	Intergenic	Intergenic	-0.148462	-0.155959	hypo	insufficient data	CHG	hypo
Chr3	AT3TE12120:transposable_element	AT3TE12120:transposable_element	-0.135967	-0.115974	hypo	insufficient data	CHG	hypo
Chr1	Intergenic	Intergenic	-0.116896	-0.149154	hypo	insufficient data	CHG	hypo
Chr5	AT5TE06055:transposable_element;AT5TE06060:transposable_element;	AT5TE06055:transposable_element;AT5TE06060:transposable_element	-0.106693	-0.133889	hypo	insufficient data	CHG	hypo
Chr2	AT2TE49075:transposable_element	AT2TE49075:transposable_element	-0.220171	-0.231254	hypo	insufficient data	CHG	hypo
ChrM			-0.220906	-0.18069	hypo	insufficient data	CHG	hypo
Chr3	AT3TE04150:transposable_element	AT3TE04150:transposable_element	-0.112429	-0.101057	hypo	insufficient data	CHG	hypo
Chr1	AT1G15010:exon,three_prime_UTR	AT1G15010:exon,three_prime_UTR	-0.138428	-0.122063	hypo	insufficient data	CHG	hypo
Chr2	Intergenic	AT2TE38245:transposable_element	-0.113083	-0.165011	hypo	insufficient data	CHG	hypo
Chr2	Intergenic	Intergenic	-0.1217	-0.157975	hypo	insufficient data	CHG	hypo
Chr5	AT5TE71740:transposable_element	AT5TE71740:transposable_element	-0.143643	-0.190793	hypo	insufficient data	CHG	hypo
Chr5	Intergenic	Intergenic	-0.103972	-0.154364	hypo	insufficient data	CHG	hypo
Chr5	Intergenic	Intergenic	-0.192705	-0.203578	hypo	insufficient data	CHG	hypo
Chr1	AT1TE17315:transposable_element	AT1TE17315:transposable_element	-0.106798	-0.12224	hypo	insufficient data	CHG	hypo
Chr5	AT5TE32330:transposable_element	AT5TE32330:transposable_element	-0.186793	-0.136383	hypo	inverse dose dependent	CHG	hypo
Chr1	AT1G68780:exon,three_prime_UTR	AT1G68780:exon,three_prime_UTR	-0.168393	-0.128291	hypo	inverse dose dependent	CHG	hypo
Chr5	Intergenic	Intergenic	-0.273882	-0.151262	hypo	inverse dose dependent	CHG	hypo
Chr3	AT3G44035:transposable_element_gene;AT3TE63900:transposable_element;	Intergenic	-0.149923	-0.113502	hypo	inverse dose dependent	CHG	hypo
Chr3	AT3TE30560:transposable_element	AT3TE30560:transposable_element	-0.181729	-0.102685	hypo	inverse dose dependent	CHG	hypo
Chr1	Intergenic	Intergenic	-0.146088	-0.107147	hypo	inverse dose dependent	CHG	hypo
Chr5	Intergenic	Intergenic	-0.152099	-0.124803	hypo	inverse dose dependent	CHG	hypo
Chr1	AT1TE12230:transposable_element;AT1TE12235:transposable_element;AT1TE12240:transposable_element	AT1TE12230:transposable_element;AT1TE12235:transposable_element	-0.13899	-0.111536	hypo	inverse dose dependent	CHG	hypo
Chr3	AT3TE50475:transposable_element	AT3TE50475:transposable_element	-0.233406	-0.144434	hypo	inverse dose dependent	CHG	hypo
Chr5	Intergenic	Intergenic	-0.180945	-0.146888	hypo	inverse dose dependent	CHG	hypo
Chr5	AT5TE27075:transposable_element;AT5TE27080:transposable_element;	AT5TE27075:transposable_element;AT5TE27080:transposable_element	-0.226507	-0.171051	hypo	inverse dose dependent	CHG	hypo
Chr1	AT1TE64310:transposable_element	AT1TE64310:transposable_element	-0.192382	-0.120898	hypo	inverse dose dependent	CHG	hypo
Chr1	AT1TE61110:transposable_element	AT1TE61110:transposable_element	-0.267888	-0.156453	hypo	inverse dose dependent	CHG	hypo
Chr5	AT5G36223:transposable_element_gene	AT5G36223:transposable_element_gene	-0.160275	-0.130185	hypo	inverse dose dependent	CHG	hypo
Chr5	Intergenic	Intergenic	-0.247846	-0.126804	hypo	inverse dose dependent	CHG	hypo
Chr1	AT1TE36945:transposable_element	AT1TE36945:transposable_element	-0.249268	-0.118131	hypo	inverse dose dependent	CHG	hypo
Chr5	Intergenic	Intergenic	-0.396815	-0.247455	hypo	inverse dose dependent	CHG	hypo
Chr4	AT4TE56160:transposable_element	AT4TE56160:transposable_element	-0.299554	-0.216288	hypo	inverse dose dependent	CHG	hypo
Chr4	AT4TE42280:transposable_element	AT4TE42280:transposable_element	-0.229656	-0.164445	hypo	inverse dose dependent	CHG	hypo
Chr3	Intergenic	Intergenic	-0.276135	-0.150253	hypo	inverse dose dependent	CHG	hypo
Chr1	AT1TE40010:transposable_element	Intergenic	-0.163294	-0.111072	hypo	inverse dose dependent	CHG	hypo
Chr4	Intergenic	Intergenic	-0.136724	-0.105696	hypo	inverse dose dependent	CHG	hypo
Chr5	AT5TE62220:transposable_element	AT5TE62220:transposable_element	-0.331578	-0.208602	hypo	inverse dose dependent	CHG	hypo
Chr5	Intergenic	Intergenic	-0.132787	-0.103628	hypo	inverse dose dependent	CHG	hypo
Chr3	AT3G25460:CDS	AT3G25460:CDS	-0.142646	-0.113757	hypo	inverse dose dependent	CHG	hypo
Chr2	AT2TE05030:transposable_element	AT2TE05030:transposable_element	-0.251399	-0.167684	hypo	inverse dose dependent	CHG	hypo
Chr1	Intergenic	Intergenic	-0.138326	-0.108971	hypo	inverse dose dependent	CHG	hypo
Chr2	AT2TE63815:transposable_element	AT2TE63815:transposable_element	-0.165916	-0.125318	hypo	inverse dose dependent	CHG	hypo
Chr1	AT1TE69830:transposable_element	AT1TE69830:transposable_element	-0.175306	-0.120967	hypo	inverse dose dependent	CHG	hypo
Chr5	AT5TE54320:transposable_element	AT5TE54320:transposable_element	-0.138345	-0.107444	hypo	inverse dose dependent	CHG	hypo
Chr2	AT2TE03580:transposable_element	AT2TE03580:transposable_element	-0.142975	-0.101741	hypo	inverse dose dependent	CHG	hypo
Chr5	AT5TE61280:transposable_element	AT5TE61280:transposable_element	-0.181158	-0.150305	hypo	inverse dose dependent	CHG	hypo
Chr1	Intergenic	Intergenic	-0.138134	-0.102687	hypo	inverse dose dependent	CHG	hypo
Chr2	AT2TE53195:transposable_element	AT2TE53195:transposable_element	-0.164011	-0.125179	hypo	inverse dose dependent	CHG	hypo
Chr4	AT4TE01825:transposable_element	AT4TE01825:transposable_element	-0.154022	-0.108238	hypo	inverse dose dependent	CHG	hypo
Chr2	AT2TE65130:transposable_element	AT2TE65130:transposable_element	-0.22728	-0.161627	hypo	inverse dose dependent	CHG	hypo
Chr3	AT3TE12935:transposable_element;AT3TE12940:transposable_element;	AT3TE12940:transposable_element	-0.171009	-0.133329	hypo	inverse dose dependent	CHG	hypo
Chr1	AT1TE57560:transposable_element	AT1TE57560:transposable_element	-0.143885	-0.116594	hypo	inverse dose dependent	CHG	hypo
Chr1	Intergenic	Intergenic	-0.171214	-0.139513	hypo	inverse dose dependent	CHG	hypo
Chr2	AT2TE29150:transposable_element	AT2TE29150:transposable_element	-0.244017	-0.186297	hypo	inverse dose dependent	CHG	hypo
Chr5	AT5TE48670:transposable_element	AT5TE48670:transposable_element	-0.196332	-0.160326	hypo	inverse dose dependent	CHG	hypo
Chr4	Intergenic	Intergenic	-0.166475	-0.118549	hypo	inverse dose dependent	CHG	hypo
Chr3	AT3G52830:CDS	AT3G52830:CDS	0.167999	0.111627	hyper	inverse dose-dependent	CHG	hyper
Chr1	Intergenic	Intergenic	0.497018	0.202641	hyper	inverse dose-dependent	CHG	hyper
Chr3	Intergenic	Intergenic	0.19755	0.149753	hyper	inverse dose-dependent	CHG	hyper
ChrM			0.304912	0.164851	hyper	inverse dose-dependent	CHG	hyper
Chr4	AT4TE00545:transposable_element;AT4TE00550:transposable_element;AT4TE00555:transposable_element	AT4TE00545:transposable_element;AT4TE00550:transposable_element	0.214245	0.129034	hyper	inverse dose-dependent	CHG	hyper
Chr1	AT1TE07620:transposable_element;AT1TE07625:transposable_element;	AT1TE07620:transposable_element	0.162946	0.125493	hyper	inverse dose-dependent	CHG	hyper
Chr3	AT3TE30000:transposable_element;AT3TE30005:transposable_element;	AT3TE30000:transposable_element	0.255974	0.185661	hyper	inverse dose-dependent	CHG	hyper
Chr1	AT1TE96750:transposable_element	AT1TE96750:transposable_element	0.253433	0.127478	hyper	inverse dose-dependent	CHG	hyper
Chr4	AT4G21060:mRNA	AT4G21060:mRNA	0.162494	0.116465	hyper	inverse dose-dependent	CHG	hyper
Chr1	AT1TE31660:transposable_element;AT1TE31665:transposable_element;	AT1TE31660:transposable_element	0.207979	0.129284	hyper	inverse dose-dependent	CHG	hyper
Chr1	Intergenic	Intergenic	0.159647	0.123789	hyper	inverse dose-dependent	CHG	hyper
Chr5	Intergenic	Intergenic	0.235818	0.147573	hyper	inverse dose-dependent	CHG	hyper
Chr3	AT3G28260:mRNA	AT3G28260:mRNA	0.15357	0.120444	hyper	inverse dose-dependent	CHG	hyper
Chr5	AT5TE47765:transposable_element;AT5TE47770:transposable_element;AT5TE47775:transposable_element	AT5G35207:transposable_element_gene;AT5TE47755:transposable_element;AT5TE47760:transposable_element;AT5TE47765:transposable_element	0.133779	0.104274	hyper	inverse dose-dependent	CHG	hyper
Chr1	Intergenic	Intergenic	0.161137	0.123724	hyper	inverse dose-dependent	CHG	hyper
Chr5	AT5TE70660:transposable_element;AT5TE70670:transposable_element;	AT5TE70660:transposable_element	0.186918	0.111662	hyper	inverse dose-dependent	CHG	hyper
Chr1	Intergenic	Intergenic	0.272772	0.177439	hyper	inverse dose-dependent	CHG	hyper
Chr2	AT2TE05245:transposable_element	AT2TE05245:transposable_element	0.198401	0.115662	hyper	inverse dose-dependent	CHG	hyper
Chr1	Intergenic	Intergenic	0.289255	0.196504	hyper	inverse dose-dependent	CHG	hyper
Chr3	AT3TE26660:transposable_element	AT3TE26660:transposable_element	0.182504	0.123893	hyper	inverse dose-dependent	CHG	hyper
Chr4	AT4TE00310:transposable_element	AT4TE00310:transposable_element	0.525842	0.272951	hyper	inverse dose-dependent	CHG	hyper
Chr4	AT4TE00305:transposable_element;AT4TE00310:transposable_element;	AT4TE00310:transposable_element	0.236264	0.17791	hyper	inverse dose-dependent	CHG	hyper
Chr3	AT3TE05380:transposable_element	AT3TE05380:transposable_element	0.138708	0.10787	hyper	inverse dose-dependent	CHG	hyper
Chr4	AT4TE31645:transposable_element;AT4TE31650:transposable_element;	AT4TE31645:transposable_element;AT4TE31650:transposable_element	0.205432	0.105694	hyper	inverse dose-dependent	CHG	hyper
Chr2	AT2TE87285:transposable_element;AT2TE87290:transposable_element;	AT2TE87290:transposable_element	0.186735	0.122587	hyper	inverse dose-dependent	CHG	hyper
Chr3	AT3TE74890:transposable_element	AT3TE74890:transposable_element	0.195648	0.128723	hyper	inverse dose-dependent	CHG	hyper
Chr4	Intergenic	Intergenic	0.189247	0.111899	hyper	inverse dose-dependent	CHG	hyper
Chr3	AT3TE27825:transposable_element	AT3TE27825:transposable_element	0.195907	0.152261	hyper	inverse dose-dependent	CHG	hyper
Chr3	AT3TE78885:transposable_element;AT3TE78890:transposable_element;	AT3TE78885:transposable_element;AT3TE78890:transposable_element	0.185575	0.101747	hyper	inverse dose-dependent	CHG	hyper
Chr5	AT5TE10990:transposable_element	AT5TE10990:transposable_element	0.199392	0.138674	hyper	inverse dose-dependent	CHG	hyper
Chr2	AT2TE56420:transposable_element	AT2TE56420:transposable_element	0.179163	0.129315	hyper	inverse dose-dependent	CHG	hyper
Chr5	AT5TE62400:transposable_element;AT5TE62405:transposable_element;	AT5TE62400:transposable_element;AT5TE62405:transposable_element	0.216503	0.131827	hyper	inverse dose-dependent	CHG	hyper
Chr2	Intergenic	Intergenic	0.199693	0.135419	hyper	inverse dose-dependent	CHG	hyper
Chr1	Intergenic	Intergenic	0.160673	0.115635	hyper	inverse dose-dependent	CHG	hyper
Chr3	Intergenic	Intergenic	-0.132858	-0.257626	hypo	positive dose dependent	CHG	hypo
Chr5	AT5TE02565:transposable_element;AT5TE02570:transposable_element;	AT5TE02565:transposable_element;AT5TE02570:transposable_element	-0.176848	-0.283579	hypo	positive dose dependent	CHG	hypo
Chr2	AT2TE01790:transposable_element	AT2TE01790:transposable_element	-0.187999	-0.264368	hypo	positive dose dependent	CHG	hypo
Chr3	AT3G55930:CDS	AT3G55930:CDS	-0.170482	-0.265985	hypo	positive dose dependent	CHG	hypo
Chr1	Intergenic	Intergenic	-0.29523	-0.33381	hypo	positive dose dependent	CHG	hypo
Chr4	AT4TE35000:transposable_element;AT4TE35005:transposable_element;	AT4TE35000:transposable_element;AT4TE35005:transposable_element	-0.146862	-0.197644	hypo	positive dose dependent	CHG	hypo
Chr3	AT3TE71730:transposable_element	AT3TE71730:transposable_element	-0.202967	-0.382819	hypo	positive dose dependent	CHG	hypo
Chr2	AT2G19850:exon,five_prime_UTR	AT2G19850:exon,five_prime_UTR	-0.14714	-0.213181	hypo	positive dose dependent	CHG	hypo
Chr2	Intergenic	Intergenic	-0.120844	-0.180502	hypo	positive dose dependent	CHG	hypo
Chr5	Intergenic	Intergenic	-0.222498	-0.300726	hypo	positive dose dependent	CHG	hypo
Chr4	Intergenic	Intergenic	-0.23572	-0.267793	hypo	positive dose dependent	CHG	hypo
Chr1	Intergenic	Intergenic	-0.127043	-0.209669	hypo	positive dose dependent	CHG	hypo
Chr2	AT2TE45780:transposable_element	AT2TE45780:transposable_element	-0.258283	-0.404397	hypo	positive dose dependent	CHG	hypo
Chr1	Intergenic	AT1TE57570:transposable_element	-0.135281	-0.262066	hypo	positive dose dependent	CHG	hypo
Chr5	Intergenic	Intergenic	-0.171621	-0.297821	hypo	positive dose dependent	CHG	hypo
Chr3	Intergenic	AT3G48780:exon,five_prime_UTR	-0.168119	-0.348704	hypo	positive dose dependent	CHG	hypo
Chr1	AT1G54040:mRNA;AT1TE66645:transposable_element;	AT1G54040:mRNA;AT1TE66645:transposable_element	-0.150733	-0.340297	hypo	positive dose dependent	CHG	hypo
Chr5	Intergenic	Intergenic	-0.154388	-0.203039	hypo	positive dose dependent	CHG	hypo
Chr1	Intergenic	Intergenic	-0.135071	-0.215385	hypo	positive dose dependent	CHG	hypo
Chr4	Intergenic	Intergenic	-0.154918	-0.213876	hypo	positive dose dependent	CHG	hypo
Chr2	Intergenic	Intergenic	-0.150634	-0.282706	hypo	positive dose dependent	CHG	hypo
Chr5	AT5G33390:CDS	AT5G33390:CDS	0.224769	0.344317	hyper	positive dose-dependent	CHG	hyper
Chr5	AT5TE66880:transposable_element	AT5TE66880:transposable_element	0.16146	0.285837	hyper	positive dose-dependent	CHG	hyper
Chr3	AT3TE66335:transposable_element	AT3TE66335:transposable_element	0.161094	0.216579	hyper	positive dose-dependent	CHG	hyper
Chr5	AT5G56061:pseudogene	AT5G56061:pseudogene	0.111924	0.223098	hyper	positive dose-dependent	CHG	hyper
Chr5	AT5G45980:CDS;AT5TE67140:transposable_element;	AT5G45980:CDS;AT5TE67140:transposable_element	0.183841	0.243305	hyper	positive dose-dependent	CHG	hyper
Chr1	AT1TE27665:transposable_element	AT1TE27665:transposable_element	0.12109	0.191296	hyper	positive dose-dependent	CHG	hyper
Chr3	Intergenic	Intergenic	0.101947	0.168946	hyper	positive dose-dependent	CHG	hyper
Chr4	Intergenic	Intergenic	0.171368	0.246546	hyper	positive dose-dependent	CHG	hyper
Chr1	AT1TE71410:transposable_element	AT1TE71410:transposable_element	0.195701	0.302422	hyper	positive dose-dependent	CHG	hyper
Chr3	AT3TE70475:transposable_element;AT3TE70480:transposable_element;	AT3TE70475:transposable_element;AT3TE70480:transposable_element	0.13145	0.190989	hyper	positive dose-dependent	CHG	hyper
Chr1	AT1TE25275:transposable_element	AT1TE25275:transposable_element	0.112525	0.220525	hyper	positive dose-dependent	CHG	hyper
Chr3	Intergenic	Intergenic	0.137777	0.258404	hyper	positive dose-dependent	CHG	hyper
Chr2	AT2G44570:CDS	AT2G44570:CDS	0.211296	0.277532	hyper	positive dose-dependent	CHG	hyper
Chr1	AT1TE86330:transposable_element;AT1TE86335:transposable_element;AT1TE86340:transposable_element	AT1TE86330:transposable_element	0.185874	0.251635	hyper	positive dose-dependent	CHG	hyper
Chr1	AT1G65450:exon,five_prime_UTR	AT1G65450:exon,five_prime_UTR	0.232234	0.337962	hyper	positive dose-dependent	CHG	hyper
Chr4	Intergenic	Intergenic	0.138823	0.219224	hyper	positive dose-dependent	CHG	hyper
Chr1	AT1TE36510:transposable_element	AT1TE36510:transposable_element	0.112652	0.226449	hyper	positive dose-dependent	CHG	hyper
Chr3	AT3TE32090:transposable_element	AT3TE32090:transposable_element	0.127598	0.181101	hyper	positive dose-dependent	CHG	hyper
Chr2	AT2TE77895:transposable_element	AT2TE77895:transposable_element	0.157116	0.245896	hyper	positive dose-dependent	CHG	hyper
Chr5	Intergenic	Intergenic	0.102721	0.163495	hyper	positive dose-dependent	CHG	hyper
Chr4	AT4TE26940:transposable_element	AT4TE26940:transposable_element	0.117079	0.202176	hyper	positive dose-dependent	CHG	hyper
Chr1	AT1TE36115:transposable_element;AT1TE36120:transposable_element;	AT1TE36115:transposable_element;AT1TE36120:transposable_element	0.10666	0.20511	hyper	positive dose-dependent	CHG	hyper
Chr3	Intergenic	Intergenic	0.197352	0.293901	hyper	positive dose-dependent	CHG	hyper
Chr5	AT5TE56580:transposable_element	AT5TE56580:transposable_element	0.12872	0.222017	hyper	positive dose-dependent	CHG	hyper
Chr3	AT3TE44490:transposable_element	AT3TE44490:transposable_element	0.151034	0.224801	hyper	positive dose-dependent	CHG	hyper
Chr1	AT1G66235:CDS	AT1G66235:CDS	0.150123	0.223509	hyper	positive dose-dependent	CHG	hyper
Chr2	AT2TE44040:transposable_element	AT2TE44040:transposable_element	0.113676	0.173082	hyper	positive dose-dependent	CHG	hyper
Chr5	AT5TE60080:transposable_element	AT5TE60080:transposable_element	0.145592	0.244302	hyper	positive dose-dependent	CHG	hyper
Chr2	Intergenic	AT2G26120:CDS	0.100254	0.161143	hyper	positive dose-dependent	CHG	hyper
Chr5	Intergenic	Intergenic	0.125285	0.251901	hyper	positive dose-dependent	CHG	hyper
Chr5	AT5G41380:exon,three_prime_UTR;AT5TE59815:transposable_element;	AT5G41380:exon,three_prime_UTR;AT5TE59815:transposable_element	0.120935	0.266184	hyper	positive dose-dependent	CHG	hyper
Chr3	AT3G49980:CDS	AT3G49980:CDS	0.11351	0.194685	hyper	positive dose-dependent	CHG	hyper
Chr1	AT1TE05000:transposable_element	AT1TE05000:transposable_element	0.128759	0.201537	hyper	positive dose-dependent	CHG	hyper
Chr4	AT4TE59360:transposable_element	AT4G24644:CDS;AT4TE59360:transposable_element	0.100822	0.233467	hyper	positive dose-dependent	CHG	hyper
Chr2	AT2TE89040:transposable_element	AT2TE89040:transposable_element	0.133535	0.195333	hyper	positive dose-dependent	CHG	hyper
Chr2	Intergenic	Intergenic	0.163906	0.241298	hyper	positive dose-dependent	CHG	hyper
Chr3	AT3TE29960:transposable_element	AT3TE29960:transposable_element	0.145991	0.251668	hyper	positive dose-dependent	CHG	hyper
Chr5	AT5TE54980:transposable_element	AT5TE54980:transposable_element	0.102316	0.278268	hyper	positive dose-dependent	CHG	hyper
Chr1	Intergenic	Intergenic	0.104133	0.165074	hyper	positive dose-dependent	CHG	hyper
Chr5	Intergenic	Intergenic	0.141349	0.250104	hyper	positive dose-dependent	CHG	hyper
Chr5	Intergenic	Intergenic	0.179142	0.229339	hyper	positive dose-dependent	CHG	hyper
Chr4	AT4TE32660:transposable_element	AT4TE32660:transposable_element	0.107794	0.202075	hyper	positive dose-dependent	CHG	hyper
Chr2	Intergenic	Intergenic	0.231125	0.372782	hyper	positive dose-dependent	CHG	hyper
Chr5	AT5TE47365:transposable_element;AT5TE47370:transposable_element;AT5TE47375:transposable_element	AT5TE47365:transposable_element;AT5TE47370:transposable_element;AT5TE47375:transposable_element;	0.102745	0.15992	hyper	positive dose-dependent	CHG	hyper
Chr5	AT5G19172:exon,three_prime_UTR;AT5TE23315:transposable_element;	AT5TE23310:transposable_element;AT5TE23315:transposable_element	0.148812	0.236431	hyper	positive dose-dependent	CHG	hyper
Chr1	Intergenic	Intergenic	0.165262	0.322704	hyper	positive dose-dependent	CHG	hyper
Chr2	AT2TE47970:transposable_element	AT2TE47970:transposable_element	0.263336	0.348228	hyper	positive dose-dependent	CHG	hyper
Chr4	AT4TE57160:transposable_element	AT4TE57160:transposable_element	0.119797	0.188211	hyper	positive dose-dependent	CHG	hyper
Chr2	Intergenic	Intergenic	0.1105	0.211879	hyper	positive dose-dependent	CHG	hyper
Chr1	AT1TE02540:transposable_element	AT1TE02540:transposable_element	0.122214	0.199761	hyper	positive dose-dependent	CHG	hyper
Chr1	AT1TE19635:transposable_element	AT1TE19635:transposable_element	0.151018	0.247646	hyper	positive dose-dependent	CHG	hyper
Chr4	AT4TE24995:transposable_element;AT4TE25000:transposable_element;	AT4TE24995:transposable_element;AT4TE25000:transposable_element	0.111035	0.186525	hyper	positive dose-dependent	CHG	hyper
Chr4	Intergenic	Intergenic	0.144294	0.203731	hyper	positive dose-dependent	CHG	hyper
Chr2	Intergenic	Intergenic	0.110341	0.177425	hyper	positive dose-dependent	CHG	hyper
Chr3	AT3TE81365:transposable_element	AT3TE81365:transposable_element	0.123806	0.238214	hyper	positive dose-dependent	CHG	hyper
Chr1	AT1TE40090:transposable_element	AT1TE40090:transposable_element	0.123424	0.210657	hyper	positive dose-dependent	CHG	hyper
Chr4	Intergenic	Intergenic	0.156735	0.233522	hyper	positive dose-dependent	CHG	hyper
Chr4	AT4TE29395:transposable_element	AT4TE29395:transposable_element	0.185681	0.279099	hyper	positive dose-dependent	CHG	hyper
Chr4	Intergenic	AT4TE24660:transposable_element	0.189867	0.371576	hyper	positive dose-dependent	CHG	hyper
Chr4	AT4TE07840:transposable_element	AT4TE07840:transposable_element	0.12074	0.20981	hyper	positive dose-dependent	CHG	hyper
Chr1	AT1TE56585:transposable_element	AT1TE56585:transposable_element;AT1TE56590:transposable_element	0.133751	0.214807	hyper	positive dose-dependent	CHG	hyper
ChrM			0.246608	0.236615	hyper	dose independent	CHH	hyper
Chr3	AT3TE64390:transposable_element	AT3TE64390:transposable_element	0.141605	0.131283	hyper	dose independent	CHH	hyper
Chr3	AT3G23950:CDS	AT3TE36280:transposable_element	0.113842	0.134291	hyper	dose independent	CHH	hyper
Chr3	AT3G02610:exon,three_prime_UTR	AT3G02610:exon,three_prime_UTR	0.145132	0.138384	hyper	dose independent	CHH	hyper
Chr3	AT3TE83890:transposable_element	AT3TE83890:transposable_element	0.265646	0.241712	hyper	dose independent	CHH	hyper
Chr2	AT2G03980:mRNA;AT2TE05720:transposable_element;AT2TE05725:transposable_element;	AT2G03980:mRNA;AT2TE05720:transposable_element	0.207723	0.203133	hyper	dose independent	CHH	hyper
Chr1	AT1TE81220:transposable_element	AT1TE81220:transposable_element	0.103653	0.119269	hyper	dose independent	CHH	hyper
Chr4	AT4G37940:mRNA;AT4TE86210:transposable_element	AT4G37940:mRNA;AT4TE86210:transposable_element;AT4TE86215:transposable_element;	0.127323	0.157322	hyper	dose independent	CHH	hyper
Chr1	AT1TE92650:transposable_element	AT1TE92650:transposable_element	0.140891	0.130641	hyper	dose independent	CHH	hyper
ChrM			0.249819	0.265366	hyper	dose independent	CHH	hyper
Chr1	AT1TE39105:transposable_element	AT1TE39105:transposable_element	0.181702	0.158601	hyper	dose independent	CHH	hyper
Chr1	AT1TE65105:transposable_element	AT1TE65105:transposable_element	0.121333	0.111749	hyper	dose independent	CHH	hyper
Chr4	Intergenic	Intergenic	0.10518	0.107079	hyper	dose independent	CHH	hyper
Chr1	AT1TE25115:transposable_element	AT1TE25115:transposable_element	0.121278	0.108107	hyper	dose independent	CHH	hyper
Chr2	AT2TE04540:transposable_element	AT2TE04540:transposable_element	0.132578	0.136225	hyper	dose independent	CHH	hyper
Chr2	AT2TE33240:transposable_element	AT2TE33240:transposable_element	0.112528	0.114839	hyper	dose independent	CHH	hyper
Chr4	AT4TE56165:transposable_element	AT4G23110:exon,five_prime_UTR;AT4TE56160:transposable_element;AT4TE56165:transposable_element;AT4TE56170:transposable_element	0.120764	0.114251	hyper	dose independent	CHH	hyper
Chr1	AT1TE31570:transposable_element	AT1TE31570:transposable_element	-0.129976	-0.109203	hypo	dose independent	CHH	hypo
Chr3	AT3TE02370:transposable_element	AT3TE02370:transposable_element	-0.152795	-0.133079	hypo	dose independent	CHH	hypo
Chr5	AT5G43755:CDS	AT5G43755:CDS	-0.213885	-0.243495	hypo	dose independent	CHH	hypo
Chr1	Intergenic	Intergenic	-0.171429	-0.152624	hypo	dose independent	CHH	hypo
Chr4	AT4TE05400:transposable_element	AT4TE05400:transposable_element	-0.165666	-0.169032	hypo	dose independent	CHH	hypo
Chr3	Intergenic	Intergenic	-0.217962	-0.195118	hypo	dose independent	CHH	hypo
Chr1	AT1G34460:CDS	AT1G34460:CDS	-0.143171	-0.1331	hypo	dose independent	CHH	hypo
Chr5	Intergenic	Intergenic	-0.232586	-0.213574	hypo	dose independent	CHH	hypo
Chr1	AT1G72580:exon,three_prime_UTR	Intergenic	-0.274963	-0.241763	hypo	dose independent	CHH	hypo
Chr3	AT3TE69475:transposable_element;AT3TE69480:transposable_element;AT3TE69485:transposable_element;AT3TE69490:transposable_element	AT3TE69475:transposable_element;AT3TE69480:transposable_element;AT3TE69485:transposable_element;AT3TE69490:transposable_element	-0.220594	-0.220013	hypo	dose independent	CHH	hypo
Chr4	AT4TE12140:transposable_element;AT4TE12145:transposable_element	AT4TE12140:transposable_element;AT4TE12145:transposable_element	-0.154322	-0.115258	hypo	dose independent	CHH	hypo
Chr5	AT5TE30395:transposable_element;AT5TE30400:transposable_element	AT5TE30395:transposable_element;AT5TE30400:transposable_element	-0.122108	-0.115063	hypo	dose independent	CHH	hypo
Chr5	AT5TE37850:transposable_element;AT5TE37855:transposable_element	AT5TE37850:transposable_element;AT5TE37855:transposable_element	-0.208854	-0.246219	hypo	dose independent	CHH	hypo
Chr5	AT5TE51485:transposable_element;AT5TE51490:transposable_element	AT5TE51485:transposable_element;AT5TE51490:transposable_element	-0.216879	-0.19368	hypo	dose independent	CHH	hypo
ChrM			-0.151256	-0.149905	hypo	dose independent	CHH	hypo
Chr5	Intergenic	Intergenic	-0.113421	-0.138176	hypo	dose independent	CHH	hypo
ChrM			-0.296699	-0.327655	hypo	dose independent	CHH	hypo
Chr2	AT2G32291:pseudogene	AT2G32290:exon,five_prime_UTR;AT2G32291:pseudogene,pseudogenic_transcript,pseudogenic_exon	0.150067	0.208796	hyper	insufficient data	CHH	hyper
ChrM			0.106886	0.176811	hyper	insufficient data	CHH	hyper
Chr4	AT4TE39035:transposable_element	AT4TE39035:transposable_element	0.193908	0.279624	hyper	insufficient data	CHH	hyper
ChrM			0.291285	0.389262	hyper	insufficient data	CHH	hyper
Chr5	AT5G36410:CDS	AT5G36410:CDS	0.381078	0.495145	hyper	insufficient data	CHH	hyper
Chr1	AT1TE25275:transposable_element	AT1TE25275:transposable_element	0.138162	0.237977	hyper	insufficient data	CHH	hyper
Chr1	AT1G32590:transposable_element_gene;AT1TE38210:transposable_element	AT1G32590:transposable_element_gene;AT1TE38210:transposable_element	0.112898	0.159461	hyper	insufficient data	CHH	hyper
ChrM			0.278998	0.391516	hyper	insufficient data	CHH	hyper
Chr3	AT3TE71380:transposable_element	AT3TE71380:transposable_element	0.135011	0.170069	hyper	insufficient data	CHH	hyper
Chr2	Intergenic	Intergenic	0.125003	0.2056	hyper	insufficient data	CHH	hyper
Chr1	AT1G39590:transposable_element_gene;AT1TE48660:transposable_element	AT1G39590:transposable_element_gene;AT1TE48660:transposable_element	0.149964	0.270627	hyper	insufficient data	CHH	hyper
Chr3	AT3TE57940:transposable_element	AT3TE57940:transposable_element	0.129034	0.212937	hyper	insufficient data	CHH	hyper
Chr1	AT1TE48730:transposable_element	AT1TE48730:transposable_element	0.359995	0.505491	hyper	insufficient data	CHH	hyper
ChrM			0.471393	0.589095	hyper	insufficient data	CHH	hyper
Chr1	AT1G24822:mRNA;AT1G24880:mRNA,exon,five_prime_UTR,CDS	AT1G24822:mRNA;AT1G24880:mRNA,exon,five_prime_UTR,CDS	-0.529617	-0.452341	hypo	insufficient data	CHH	hypo
Chr1	AT1TE48835:transposable_element	AT1TE48835:transposable_element	-0.736444	-0.36146	hypo	inverse dose dependent	CHH	hypo
Chr1	AT1TE64310:transposable_element	AT1TE64310:transposable_element	-0.194786	-0.148779	hypo	inverse dose dependent	CHH	hypo
Chr5	AT5G45770:CDS	AT5G45770:CDS	0.198714	0.157229	hyper	inverse dose-dependent	CHH	hyper
ChrM			0.259031	0.137186	hyper	inverse dose-dependent	CHH	hyper
ChrM			0.42617	0.254532	hyper	inverse dose-dependent	CHH	hyper
ChrM			0.268836	0.224964	hyper	inverse dose-dependent	CHH	hyper
Chr1	AT1TE50540:transposable_element;AT1TE50545:transposable_element	AT1TE50540:transposable_element;AT1TE50545:transposable_element	0.223168	0.145003	hyper	inverse dose-dependent	CHH	hyper
Chr4	AT4TE18080:transposable_element	AT4TE18080:transposable_element	0.286828	0.190712	hyper	inverse dose-dependent	CHH	hyper
Chr2	Intergenic	Intergenic	0.187702	0.124949	hyper	inverse dose-dependent	CHH	hyper
Chr3	AT3TE62670:transposable_element	AT3TE62670:transposable_element	0.440771	0.33416	hyper	inverse dose-dependent	CHH	hyper
ChrM			0.32233	0.247628	hyper	inverse dose-dependent	CHH	hyper
Chr1	Intergenic	Intergenic	-0.479981	-0.560057	hypo	positive dose dependent	CHH	hypo
ChrM			0.160717	0.348648	hyper	positive dose-dependent	CHH	hyper
Chr5	AT5G36400:CDS	AT5G36400:CDS	0.252125	0.497591	hyper	positive dose-dependent	CHH	hyper
Chr5	AT5G36390:CDS	AT5G36390:CDS	0.215121	0.359543	hyper	positive dose-dependent	CHH	hyper
Chr2	Intergenic	Intergenic	0.184204	0.361603	hyper	positive dose-dependent	CHH	hyper
Chr3	AT3TE57955:transposable_element	AT3TE57955:transposable_element	0.314916	0.63935	hyper	positive dose-dependent	CHH	hyper
Chr1	Intergenic	Intergenic	0.1166	0.305125	hyper	positive dose-dependent	CHH	hyper
Chr3	AT3TE57965:transposable_element	AT3TE57965:transposable_element	0.371844	0.537514	hyper	positive dose-dependent	CHH	hyper
Chr5	AT5TE51400:transposable_element	AT5G36380:CDS;AT5TE51400:transposable_element	0.127087	0.486172	hyper	positive dose-dependent	CHH	hyper
ChrM			0.338435	0.589095	hyper	positive dose-dependent	CHH	hyper
Chr5	Intergenic	AT5TE45405:transposable_element;AT5TE45410:transposable_element	0.204676	0.458234	hyper	positive dose-dependent	CHH	hyper
