# Supplementary material for: Herbicide injury induces DNA methylome alterations in Arabidopsis
Source: PeerJ. 2017 Jul 20;5:e3560. doi: 10.7717/peerj.3560 (PMC5522609; doi:10.7717/peerj.3560)
Supplement: Supplemental Information 12 — DMR-associated transposable elements. [file peerj-05-3560-s012.csv]

Gene_ID	Family	Superfamily	Direction	gly	type
AT3TE24450	0	LTR/Gypsy	hyper	5	CG
AT3TE24455	ATHATN10	DNA/HAT	hyper	5	CG
AT5TE65520	ATMUNX1	DNA/MuDR	hyper	5	CG
AT4TE40670	ATREP10B	RC/Helitron	hyper	5	CG
AT1TE81195	ATREP2	RC/Helitron	hyper	5	CG
AT1TE81200	ATREP11A	RC/Helitron	hyper	5	CG
AT1TE81205	ATREP1	RC/Helitron	hyper	5	CG
AT1TE87255	RathE1_cons	RathE1_cons	hyper	5	CG
AT2TE04485	HELITRONY3	RC/Helitron	hyper	5	CG
AT1TE80995	ATREP4	RC/Helitron	hyper	5	CG
AT4TE02165	ATREP10D	RC/Helitron	hyper	5	CG
AT1TE32015	ATCOPIA64	LTR/Copia	hyper	5	CG
AT4TE45210	ATREP4	RC/Helitron	hyper	5	CG
AT3TE34375	ATREP10D	RC/Helitron	hyper	5	CG
AT5TE30275	ATLINE1_1	LINE/L1	hyper	5	CG
AT3TE53550	ATREP10D	RC/Helitron	hyper	5	CG
AT5TE66960	ATREP1	RC/Helitron	hyper	5	CG
AT3TE31510	HELITRONY1A	RC/Helitron	hyper	5	CG
AT5TE62445	BRODYAGA1A	DNA/MuDR	hyper	5	CG
AT2TE27335	ATDNA2T9C	DNA/MuDR	hyper	5	CG
AT4TE49845	ATREP10	RC/Helitron	hyper	5	CG
AT4TE33970	HELITRONY3	RC/Helitron	hyper	5	CG
AT4TE33975	ATMUNX1	DNA/MuDR	hyper	5	CG
AT3TE39380	ATREP9	RC/Helitron	hyper	5	CG
AT5TE49850	HELITRONY3A	RC/Helitron	hyper	5	CG
AT5TE74390	HELITRONY1D	RC/Helitron	hyper	5	CG
AT2TE31730	ATCOPIA28	LTR/Copia	hyper	5	CG
AT1TE64940	HELITRONY3	RC/Helitron	hyper	5	CG
AT1TE64945	HELITRONY2	RC/Helitron	hyper	5	CG
AT3TE23710	BRODYAGA2	DNA/MuDR	hyper	5	CG
AT3TE23715	BRODYAGA1A	DNA/MuDR	hyper	5	CG
AT5TE68690	ATREP9	RC/Helitron	hyper	5	CG
AT3TE67445	VANDAL7	DNA/MuDR	hyper	5	CG
AT3TE67440	ATMUNX1	DNA/MuDR	hyper	5	CG
AT4TE60630	ATREP3	RC/Helitron	hyper	5	CG
AT5TE47360	ATENSPM5	DNA/En-Spm	hyper	5	CG
AT4TE30880	ATREP5	RC/Helitron	hyper	5	CG
AT4TE27090	RathE1_cons	RathE1_cons	hyper	5	CG
AT1TE95555	HELITRONY1D	RC/Helitron	hyper	5	CG
AT3TE79320	HELITRONY1E	RC/Helitron	hyper	5	CG
AT1TE30350	HELITRONY1E	RC/Helitron	hyper	5	CG
AT5TE39480	HELITRONY3	RC/Helitron	hyper	5	CG
AT5TE49295	ATREP10D	RC/Helitron	hyper	5	CG
AT2TE26860	ARNOLDY2	DNA/MuDR	hyper	5	CG
AT2TE26865	ARNOLDY2	DNA/MuDR	hyper	5	CG
AT2TE32265	HELITRONY1D	RC/Helitron	hyper	5	CG
AT5TE39035	ATHILA4D_LTR	LTR/Gypsy	hyper	5	CG
AT3TE12275	HELITRONY1C	RC/Helitron	hyper	5	CG
AT5TE35280	TSCL	LINE?	hyper	5	CG
AT1TE21370	ATREP10D	RC/Helitron	hyper	5	CG
AT3TE74080	VANDAL17	DNA/MuDR	hyper	5	CG
AT2TE79400	ATENSPM6	DNA/En-Spm	hyper	5	CG
AT2TE45130	VANDAL2N1	DNA/MuDR	hyper	5	CG
AT1TE70785	HELITRONY1B	RC/Helitron	hyper	5	CG
AT1TE68605	ATREP4	RC/Helitron	hyper	5	CG
AT5TE83215	ATCOPIA49	LTR/Copia	hyper	5	CG
AT2TE45780	ATREP10D	RC/Helitron	hyper	5	CG
AT4TE44740	HELITRONY3	RC/Helitron	hyper	5	CG
AT1TE26735	ATREP3	RC/Helitron	hyper	5	CG
AT2TE24110	ATLINE1_4	LINE/L1	hyper	5	CG
AT5TE57975	ATREP10D	RC/Helitron	hyper	5	CG
AT2TE67480	HELITRONY1D	RC/Helitron	hyper	5	CG
AT3TE69820	HELITRONY1B	RC/Helitron	hyper	5	CG
AT1TE90315	ATIS112A	DNA/Harbinger	hyper	5	CG
AT4TE27260	0	DNA/Pogo	hyper	5	CG
AT1TE63045	HELITRONY1E	RC/Helitron	hyper	5	CG
AT5TE25870	ATREP3	RC/Helitron	hyper	5	CG
AT1TE43150	HELITRONY1C	RC/Helitron	hyper	5	CG
AT1TE43155	Unassigned	Unassigned	hyper	5	CG
AT5TE49855	HELITRONY1C	RC/Helitron	hyper	5	CG
AT2TE33365	ATCOPIA30	LTR/Copia	hyper	5	CG
AT1TE84370	ATREP10D	RC/Helitron	hyper	5	CG
AT5TE25965	ATREP3	RC/Helitron	hyper	5	CG
AT5TE33870	ATREP10B	RC/Helitron	hyper	5	CG
AT1TE62915	ATCOPIA41	LTR/Copia	hyper	5	CG
AT1TE25665	Unassigned	Unassigned	hyper	5	CG
AT1TE25670	ATLINE1_3A	LINE/L1	hyper	5	CG
AT5TE34605	ATREP10B	RC/Helitron	hyper	5	CG
AT5TE64195	ATREP3	RC/Helitron	hyper	5	CG
AT4TE06200	ATCOPIA75	LTR/Copia	hyper	5	CG
AT4TE55215	ATTIR16T3A	DNA	hyper	5	CG
AT4TE55220	ATREP4	RC/Helitron	hyper	5	CG
AT3TE82235	BOMZH2	DNA/MuDR	hyper	5	CG
AT5TE94620	HELITRONY1D	RC/Helitron	hyper	5	CG
AT5TE62960	ATREP11	RC/Helitron	hyper	5	CG
AT3TE37150	ATREP7	RC/Helitron	hyper	5	CG
AT3TE37155	HELITRONY3A	RC/Helitron	hyper	5	CG
AT5TE47355	HELITRONY1D	RC/Helitron	hyper	5	CG
AT5TE48565	ATREP15	RC/Helitron	hyper	5	CG
AT2TE27595	ATREP15	RC/Helitron	hyper	5	CG
AT1TE12295	ATCOPIA78	LTR/Copia	hyper	5	CG
AT5TE27855	ATREP5	RC/Helitron	hyper	5	CG
AT5TE27860	ATTIRTA1	DNA/Tc1	hyper	5	CG
AT5TE27865	ATREP11	RC/Helitron	hyper	5	CG
AT2TE32845	HELITRONY1D	RC/Helitron	hyper	5	CG
AT3TE68630	DT1	DNA/Mariner	hyper	5	CG
AT3TE68635	ATREP1	RC/Helitron	hyper	5	CG
AT3TE66340	BRODYAGA1A	DNA/MuDR	hyper	5	CG
AT3TE91940	HELITRONY1E	RC/Helitron	hyper	5	CG
AT5TE52970	HELITRONY1D	RC/Helitron	hyper	5	CG
AT4TE35070	HELITRONY1B	RC/Helitron	hyper	5	CG
AT4TE35075	ATREP15	RC/Helitron	hyper	5	CG
AT5TE62740	ATREP10D	RC/Helitron	hyper	5	CG
AT5TE19380	ATREP10D	RC/Helitron	hyper	5	CG
AT1TE36660	ATREP8	RC/Helitron	hyper	5	CG
AT5TE14130	META1	LTR/Copia	hyper	5	CG
AT2TE35500	HELITRONY1B	RC/Helitron	hyper	5	CG
AT1TE66725	ATREP10D	RC/Helitron	hyper	5	CG
AT1TE66730	ATTIRX1C	DNA	hyper	5	CG
AT4TE40595	RathE3_cons	RathE3_cons	hyper	5	CG
AT2TE18075	TNAT1A	DNA	hyper	5	CG
AT4TE40350	HELITRONY2	RC/Helitron	hyper	5	CG
AT4TE40355	HELITRON2	RC/Helitron	hyper	5	CG
AT5TE20840	ATREP19	DNA	hyper	5	CG
AT2TE30140	ATREP6	RC/Helitron	hyper	5	CG
AT2TE30145	DT1	DNA/Mariner	hyper	5	CG
AT1TE39720	HELITRON1	RC/Helitron	hyper	5	CG
AT5TE56820	ATREP3	RC/Helitron	hyper	5	CG
AT2TE63585	ATREP11	RC/Helitron	hyper	5	CG
AT1TE94640	HELITRONY3	RC/Helitron	hyper	5	CG
AT1TE90575	ATREP1	RC/Helitron	hyper	5	CG
AT3TE29300	DT1	DNA/Mariner	hyper	5	CG
AT5TE29935	ATREP11	RC/Helitron	hyper	5	CG
AT3TE89880	ATCOPIA41	LTR/Copia	hyper	5	CG
AT2TE44930	ATREP10B	RC/Helitron	hyper	5	CG
AT1TE67365	ATREP10D	RC/Helitron	hyper	5	CG
AT5TE70100	VANDAL8	DNA/MuDR	hyper	5	CG
AT1TE87330	ATREP3	RC/Helitron	hyper	5	CG
AT3TE43645	ATREP15	RC/Helitron	hyper	5	CG
AT5TE33250	ATREP8	RC/Helitron	hyper	5	CG
AT1TE38915	ATTIR16T3A	DNA	hyper	5	CG
AT4TE00745	ATHATN1	DNA/HAT	hyper	5	CG
AT1TE75250	HELITRON2	RC/Helitron	hyper	5	CG
AT1TE17555	ATREP1	RC/Helitron	hyper	5	CG
AT4TE12235	0	DNA/Pogo	hyper	5	CG
AT1TE92970	META1	LTR/Copia	hyper	5	CG
AT2TE49230	ATREP15	RC/Helitron	hyper	5	CG
AT3TE36105	HELITRONY1B	RC/Helitron	hyper	5	CG
AT2TE88570	ATMU7	DNA/MuDR	hyper	5	CG
AT1TE45975	ATREP10D	RC/Helitron	hyper	5	CG
AT1TE35810	ATREP10D	RC/Helitron	hyper	5	CG
AT1TE35815	HELITRONY1D	RC/Helitron	hyper	5	CG
AT1TE35820	HELITRONY1D	RC/Helitron	hyper	5	CG
AT2TE05245	ATLINE1_4	LINE/L1	hyper	5	CG
AT5TE10525	HELITRONY1E	RC/Helitron	hyper	5	CG
AT3TE75090	ATLINE1A	LINE/L1	hyper	5	CG
AT5TE71235	ATREP10D	RC/Helitron	hyper	5	CG
AT5TE81600	ATREP10D	RC/Helitron	hyper	5	CG
AT2TE32970	ATREP15	RC/Helitron	hyper	5	CG
AT1TE85290	ATREP10D	RC/Helitron	hyper	5	CG
AT4TE03815	BRODYAGA2	DNA/MuDR	hyper	5	CG
AT4TE29365	ATREP4	RC/Helitron	hyper	5	CG
AT4TE29370	BRODYAGA2	DNA/MuDR	hyper	5	CG
AT1TE25610	ATDNA2T9C	DNA/MuDR	hyper	5	CG
AT3TE34225	ATREP10D	RC/Helitron	hyper	5	CG
AT1TE71005	ATHATN3	DNA/HAT	hyper	5	CG
AT3TE11220	BRODYAGA1A	DNA/MuDR	hyper	5	CG
AT3TE11225	ATREP5	RC/Helitron	hyper	5	CG
AT3TE11230	ATREP15	RC/Helitron	hyper	5	CG
AT5TE91520	BRODYAGA1	DNA/MuDR	hyper	5	CG
AT2TE30965	ARNOLDY2	DNA/MuDR	hyper	5	CG
AT3TE79360	ATCOPIA30	LTR/Copia	hyper	5	CG
AT3TE79365	ATCOPIA28	LTR/Copia	hyper	5	CG
AT1TE38775	ATREP4	RC/Helitron	hyper	5	CG
AT1TE70160	RathE2_cons	RathE2_cons	hyper	5	CG
AT3TE38955	ARNOLDY2	DNA/MuDR	hyper	5	CG
AT1TE60405	ATREP15	RC/Helitron	hyper	5	CG
AT2TE27560	ATREP10B	RC/Helitron	hyper	5	CG
AT3TE38460	ATREP15	RC/Helitron	hyper	5	CG
AT1TE32460	ATLINE1_3A	LINE/L1	hyper	5	CG
AT2TE01630	ATREP3	RC/Helitron	hyper	5	CG
AT1TE86330	ATREP10D	RC/Helitron	hyper	5	CG
AT1TE84230	ATREP3	RC/Helitron	hyper	5	CG
AT3TE92735	ATREP15	RC/Helitron	hyper	5	CG
AT4TE67005	TNAT1A	DNA	hyper	5	CG
AT1TE80880	RathE2_cons	RathE2_cons	hyper	5	CG
AT5TE74060	ATREP11	RC/Helitron	hyper	5	CG
AT5TE74065	ATREP10D	RC/Helitron	hyper	5	CG
AT1TE70100	HELITRONY3	RC/Helitron	hyper	5	CG
AT3TE35250	ATREP10A	RC/Helitron	hyper	5	CG
AT4TE06130	ATREP1	RC/Helitron	hyper	5	CG
AT3TE89780	ATREP15	RC/Helitron	hyper	5	CG
AT3TE64485	ATREP3	RC/Helitron	hyper	5	CG
AT4TE31390	ATHATN1	DNA/HAT	hyper	5	CG
AT5TE64730	ATLINE1_3A	LINE/L1	hyper	5	CG
AT4TE35370	VANDAL1	DNA/MuDR	hyper	5	CG
AT5TE30040	ATREP3	RC/Helitron	hyper	5	CG
AT5TE30045	ATREP4	RC/Helitron	hyper	5	CG
AT5TE39495	ATREP11A	RC/Helitron	hyper	5	CG
AT4TE03145	ATLINEIII	LINE/L1	hyper	5	CG
AT1TE34035	ATLINE1_3A	LINE/L1	hyper	5	CG
AT1TE76310	ATMUNX1	DNA/MuDR	hyper	5	CG
AT3TE51705	ATHATN3	DNA/HAT	hyper	5	CG
AT3TE51710	HELITRON1	RC/Helitron	hyper	5	CG
AT3TE63075	ATREP11A	RC/Helitron	hyper	5	CG
AT5TE62535	ATREP4	RC/Helitron	hyper	5	CG
AT5TE62540	ATREP11	RC/Helitron	hyper	5	CG
AT2TE48225	ATREP3	RC/Helitron	hyper	5	CG
AT2TE48230	HELITRONY1D	RC/Helitron	hyper	5	CG
AT5TE31060	ATREP3	RC/Helitron	hyper	5	CG
AT3TE29995	ATREP5	RC/Helitron	hyper	5	CG
AT3TE30000	ATREP11	RC/Helitron	hyper	5	CG
AT1TE59280	ATLINE1_3A	LINE/L1	hyper	5	CG
AT1TE73255	ATREP3	RC/Helitron	hyper	5	CG
AT5TE53210	ATREP3	RC/Helitron	hyper	5	CG
AT5TE53215	ATREP4	RC/Helitron	hyper	5	CG
AT5TE05390	ATREP15	RC/Helitron	hyper	5	CG
AT5TE05395	ATREP10D	RC/Helitron	hyper	5	CG
AT1TE26320	ATLINE1_3A	LINE/L1	hyper	5	CG
AT5TE30395	HELITRONY3	RC/Helitron	hyper	5	CG
AT5TE30400	ATN9_1	DNA/MuDR	hyper	5	CG
AT5TE91760	BRODYAGA2	DNA/MuDR	hyper	5	CG
AT5TE66360	ATREP1	RC/Helitron	hyper	5	CG
AT4TE03160	ATHATN3	DNA/HAT	hyper	5	CG
AT5TE77730	ATREP11	RC/Helitron	hyper	5	CG
AT1TE81525	HELITRONY3	RC/Helitron	hyper	5	CG
AT3TE29960	ATREP15	RC/Helitron	hyper	5	CG
AT5TE93010	HELITRONY1C	RC/Helitron	hyper	5	CG
AT5TE93015	ATREP11	RC/Helitron	hyper	5	CG
AT1TE42375	ATREP1	RC/Helitron	hyper	5	CG
AT1TE21575	HELITRONY1B	RC/Helitron	hyper	5	CG
AT1TE40925	ATREP3	RC/Helitron	hyper	5	CG
AT4TE39045	HELITRONY1D	RC/Helitron	hyper	5	CG
AT4TE39050	ATREP3	RC/Helitron	hyper	5	CG
AT2TE01310	ATREP10B	RC/Helitron	hyper	5	CG
AT3TE81870	RP1_AT	DNA	hyper	5	CG
AT1TE52480	HELITRONY3	RC/Helitron	hyper	5	CG
AT3TE84550	ATREP3	RC/Helitron	hyper	5	CG
AT4TE55595	ATREP10D	RC/Helitron	hyper	5	CG
AT4TE24580	ATREP11	RC/Helitron	hyper	5	CG
AT1TE26305	ATREP7	RC/Helitron	hyper	5	CG
AT3TE29800	ATREP10A	RC/Helitron	hyper	5	CG
AT5TE54390	HELITRON4	RC/Helitron	hyper	5	CG
AT5TE54395	0	LTR/Gypsy	hyper	5	CG
AT2TE26210	0	DNA/Pogo	hyper	5	CG
AT5TE29380	ATMUN1	DNA/MuDR	hyper	5	CG
AT5TE73640	ATREP10D	RC/Helitron	hyper	5	CG
AT4TE41710	RP1_AT	DNA	hyper	5	CG
AT3TE28600	ATTIRX1B	DNA	hyper	5	CG
AT5TE15610	ATREP3	RC/Helitron	hyper	5	CG
AT1TE56715	ATREP6	RC/Helitron	hyper	5	CG
AT2TE49135	ATLINE1_4	LINE/L1	hyper	5	CG
AT1TE81810	ATREP15	RC/Helitron	hyper	5	CG
AT5TE76705	HELITRONY1B	RC/Helitron	hyper	5	CG
AT4TE46275	HELITRONY1E	RC/Helitron	hyper	5	CG
AT4TE11315	ARNOLDY1	DNA/MuDR	hyper	5	CG
AT4TE11320	ATTIRX1A	DNA	hyper	5	CG
AT4TE54430	HELITRONY1D	RC/Helitron	hyper	5	CG
AT1TE77055	ATREP15	RC/Helitron	hyper	5	CG
AT4TE28605	ATDNA2T9C	DNA/MuDR	hyper	5	CG
AT5TE28860	BRODYAGA1A	DNA/MuDR	hyper	5	CG
AT1TE38755	HELITRON2	RC/Helitron	hyper	5	CG
AT3TE65550	ATHATN2	DNA/HAT	hyper	5	CG
AT5TE76000	ATREP4	RC/Helitron	hyper	5	CG
AT4TE32115	ATREP15	RC/Helitron	hyper	5	CG
AT2TE49535	0	DNA/Pogo	hyper	5	CG
AT1TE70625	ATREP4	RC/Helitron	hyper	5	CG
AT3TE37365	ATREP5	RC/Helitron	hyper	5	CG
AT5TE70890	ATREP10D	RC/Helitron	hyper	5	CG
AT5TE66565	ATCOPIA31	LTR/Copia	hyper	5	CG
AT2TE27040	ATREP3	RC/Helitron	hyper	5	CG
AT4TE60035	ATREP10D	RC/Helitron	hyper	5	CG
AT1TE07880	ATLINE1_1	LINE/L1	hyper	5	CG
AT5TE93630	VANDAL8	DNA/MuDR	hyper	5	CG
AT3TE63005	ATREP10A	RC/Helitron	hyper	5	CG
AT1TE19795	ATTIR16T3A	DNA	hyper	5	CG
AT4TE08920	AT9TSD1	DNA/MuDR	hyper	5	CG
AT3TE62750	ATREP3	RC/Helitron	hyper	5	CG
AT1TE67170	HELITRON4	RC/Helitron	hyper	5	CG
AT1TE67755	ATREP2A	RC/Helitron	hyper	5	CG
AT1TE69935	ATREP4	RC/Helitron	hyper	5	CG
AT1TE44855	ARNOLDY2	DNA/MuDR	hyper	5	CG
AT5TE15450	ATREP5	RC/Helitron	hyper	5	CG
AT2TE34275	ATREP6	RC/Helitron	hyper	5	CG
AT3TE49255	ATREP10B	RC/Helitron	hyper	5	CG
AT5TE55670	ATCOPIA37	LTR/Copia	hyper	5	CG
AT5TE75770	VANDAL17	DNA/MuDR	hyper	5	CG
AT1TE23270	TNAT1A	DNA	hyper	5	CG
AT1TE81285	ATTIRX1C	DNA	hyper	5	CG
AT1TE53570	ATREP10B	RC/Helitron	hyper	5	CG
AT4TE89085	ATDNATA1	DNA/Mariner	hyper	5	CG
AT2TE31380	HELITRONY1D	RC/Helitron	hyper	5	CG
AT2TE31385	ATREP5	RC/Helitron	hyper	5	CG
AT2TE08360	ATREP10D	RC/Helitron	hyper	5	CG
AT5TE39280	HELITRONY1B	RC/Helitron	hyper	5	CG
AT5TE78060	HELITRON4	RC/Helitron	hyper	5	CG
AT3TE44085	HELITRONY1E	RC/Helitron	hyper	5	CG
AT4TE60830	HELITRONY3	RC/Helitron	hyper	5	CG
AT5TE62380	ATMUNX1	DNA/MuDR	hyper	5	CG
AT5TE62385	ATCOPIA24	LTR/Copia	hyper	5	CG
AT5TE59610	ATREP9	RC/Helitron	hyper	5	CG
AT2TE87240	ATREP10B	RC/Helitron	hyper	5	CG
AT5TE32755	ATREP3	RC/Helitron	hyper	5	CG
AT4TE57345	ATCOPIA50	LTR/Copia	hyper	5	CG
AT1TE56455	HELITRONY1B	RC/Helitron	hyper	5	CG
AT4TE02340	VANDAL17	DNA/MuDR	hyper	5	CG
AT5TE50470	ATREP3	RC/Helitron	hyper	5	CG
AT1TE56940	ATTIRX1D	DNA	hyper	5	CG
AT5TE21140	HELITRONY3	RC/Helitron	hyper	5	CG
AT5TE21145	ATREP15	RC/Helitron	hyper	5	CG
AT1TE74180	ATMU7	DNA/MuDR	hyper	5	CG
AT4TE29670	ATCOPIA42	LTR/Copia	hyper	5	CG
AT1TE36210	META1	LTR/Copia	hyper	5	CG
AT2TE30925	ATTIR16T3A	DNA	hyper	5	CG
AT1TE32785	ATREP11A	RC/Helitron	hyper	5	CG
AT2TE38420	ATREP11	RC/Helitron	hyper	5	CG
AT5TE71355	HELITRONY3	RC/Helitron	hyper	5	CG
AT1TE56030	DT1	DNA/Mariner	hyper	5	CG
AT5TE24010	ATREP10B	RC/Helitron	hyper	5	CG
AT1TE15240	HELITRONY1B	RC/Helitron	hyper	5	CG
AT1TE07620	ATREP3	RC/Helitron	hyper	5	CG
AT3TE75265	ATREP1	RC/Helitron	hyper	5	CG
AT4TE31900	RathE2_cons	RathE2_cons	hyper	5	CG
AT4TE22785	ATREP5	RC/Helitron	hyper	5	CG
AT5TE27080	ATREP15	RC/Helitron	hyper	5	CG
AT5TE43135	HELITRONY3	RC/Helitron	hyper	5	CG
AT1TE39405	ATREP10D	RC/Helitron	hyper	5	CG
AT4TE53740	ATREP5	RC/Helitron	hyper	5	CG
AT4TE53745	ATREP3	RC/Helitron	hyper	5	CG
AT1TE64930	ATREP11	RC/Helitron	hyper	5	CG
AT3TE44490	ATREP2	RC/Helitron	hyper	5	CG
AT5TE35185	HELITRON4	RC/Helitron	hyper	5	CG
AT1TE37175	HELITRONY3	RC/Helitron	hyper	5	CG
AT4TE41455	ATREP13	RC/Helitron	hyper	5	CG
AT2TE27400	ATREP4	RC/Helitron	hyper	5	CG
AT2TE27405	0	DNA/Pogo	hyper	5	CG
AT5TE89930	RathE2_cons	RathE2_cons	hyper	5	CG
AT5TE31870	ATREP3	RC/Helitron	hyper	5	CG
AT3TE72710	ATSINE4	SINE	hyper	5	CG
AT5TE11030	HELITRON2	RC/Helitron	hyper	5	CG
AT3TE79240	ATREP2A	RC/Helitron	hyper	5	CG
AT3TE40165	ATLINE1_3A	LINE/L1	hyper	5	CG
AT2TE28670	ATREP9	RC/Helitron	hyper	5	CG
AT2TE13745	ATREP10D	RC/Helitron	hyper	5	CG
AT1TE65110	ATREP11	RC/Helitron	hyper	5	CG
AT1TE65115	ATREP3	RC/Helitron	hyper	5	CG
AT3TE05850	0	DNA/Pogo	hyper	5	CG
AT3TE05855	ATREP5	RC/Helitron	hyper	5	CG
AT5TE69855	ARNOLDY2	DNA/MuDR	hyper	5	CG
AT2TE45665	META1	LTR/Copia	hyper	5	CG
AT2TE46570	ARNOLDY2	DNA/MuDR	hyper	5	CG
AT3TE39220	ATCOPIA17	LTR/Copia	hyper	5	CG
AT3TE64730	RathE1_cons	RathE1_cons	hyper	5	CG
AT3TE37705	ATREP3	RC/Helitron	hyper	5	CG
AT5TE73555	BRODYAGA1A	DNA/MuDR	hyper	5	CG
AT3TE78890	ATREP2A	RC/Helitron	hyper	5	CG
AT3TE92780	HELITRONY3	RC/Helitron	hyper	5	CG
AT3TE92785	ATREP10D	RC/Helitron	hyper	5	CG
AT4TE60585	ATREP10B	RC/Helitron	hyper	5	CG
AT3TE38975	0	DNA/Pogo	hyper	5	CG
AT1TE39360	ATREP14	RC/Helitron	hyper	5	CG
AT4TE38420	TSCL	LINE?	hyper	5	CG
AT1TE82695	ATREP3	RC/Helitron	hyper	5	CG
AT5TE59735	ARNOLDY1	DNA/MuDR	hyper	5	CG
AT3TE16310	ATREP10D	RC/Helitron	hyper	5	CG
AT3TE42340	TSCL	LINE?	hyper	5	CG
AT1TE59545	HELITRONY1C	RC/Helitron	hyper	5	CG
AT2TE28580	HELITRONY1A	RC/Helitron	hyper	5	CG
AT1TE55450	ATREP15	RC/Helitron	hyper	5	CG
AT5TE59675	ATREP19	DNA	hyper	5	CG
AT4TE49240	ATHILA4A	LTR/Gypsy	hyper	5	CG
AT4TE30310	VANDALNX2	DNA/MuDR	hyper	5	CG
AT2TE22305	ATREP10D	RC/Helitron	hyper	5	CG
AT2TE50550	ATLINE1_2	LINE/L1	hyper	5	CG
AT1TE76530	ATREP3	RC/Helitron	hyper	5	CG
AT3TE40650	ATREP4	RC/Helitron	hyper	5	CG
AT5TE35500	ATREP11	RC/Helitron	hyper	5	CG
AT1TE38795	ARNOLDY2	DNA/MuDR	hyper	5	CG
AT4TE33185	ATREP11	RC/Helitron	hyper	5	CG
AT2TE10930	HELITRONY1E	RC/Helitron	hyper	5	CG
AT2TE10935	ATREP4	RC/Helitron	hyper	5	CG
AT4TE32005	ATREP13	RC/Helitron	hyper	5	CG
AT5TE20320	ATTIRX1B	DNA	hypo	5	CG
AT3TE41060	TNAT1A	DNA	hypo	5	CG
AT3TE41065	RP1_AT	DNA	hypo	5	CG
AT3TE15760	ATTIR16T3A	DNA	hypo	5	CG
AT1TE50795	ATREP18	DNA	hypo	5	CG
AT3TE45865	ATDNA12T3_2	DNA	hypo	5	CG
AT2TE50465	ATTIR16T3A	DNA	hypo	5	CG
AT2TE50470	ATTIRX1D	DNA	hypo	5	CG
AT1TE21250	ATTIRX1A	DNA	hypo	5	CG
AT2TE03040	ATTIRX1A	DNA	hypo	5	CG
AT4TE77130	ATTIRX1D	DNA	hypo	5	CG
AT2TE48880	ATREP19	DNA	hypo	5	CG
AT1TE65820	ATTIR16T3A	DNA	hypo	5	CG
AT5TE14355	ATTIR16T3A	DNA	hypo	5	CG
AT5TE20320	ATTIRX1B	DNA	hypo	10	CG
AT3TE41060	TNAT1A	DNA	hypo	10	CG
AT3TE41065	RP1_AT	DNA	hypo	10	CG
AT3TE15760	ATTIR16T3A	DNA	hypo	10	CG
AT1TE50795	ATREP18	DNA	hypo	10	CG
AT3TE45865	ATDNA12T3_2	DNA	hypo	10	CG
AT2TE50465	ATTIR16T3A	DNA	hypo	10	CG
AT2TE50470	ATTIRX1D	DNA	hypo	10	CG
AT2TE41780	ATDNA12T3_2	DNA	hypo	10	CG
AT1TE21250	ATTIRX1A	DNA	hypo	10	CG
AT2TE03040	ATTIRX1A	DNA	hypo	10	CG
AT4TE77130	ATTIRX1D	DNA	hypo	10	CG
AT2TE48880	ATREP19	DNA	hypo	10	CG
AT2TE01905	ATTIRX1B	DNA	hypo	10	CG
AT5TE05630	ATTIRX1D	DNA	hypo	10	CG
AT4TE11300	TNAT1A	DNA	hypo	10	CG
AT4TE12440	ATDNA12T3_2	DNA	hypo	10	CG
AT3TE17210	ATTIRX1D	DNA	hypo	10	CG
AT2TE18040	TNAT1A	DNA	hypo	10	CG
AT4TE31070	TNAT1A	DNA	hypo	10	CG
AT5TE34475	ATREP19	DNA	hypo	10	CG
AT3TE39910	ATTIRX1A	DNA	hypo	10	CG
AT2TE49070	ATREP19	DNA	hypo	10	CG
AT4TE56380	ATDNA12T3A	DNA	hypo	10	CG
AT1TE40010	RP1_AT	DNA	hypo	10	CG
AT5TE45425	ATDNA12T3_2	DNA	hypo	10	CG
AT5TE45430	ATDNA12T3_2	DNA	hypo	10	CG
AT1TE42545	TNAT1A	DNA	hypo	10	CG
AT1TE49765	ATREP18	DNA	hypo	10	CG
AT1TE50805	ATREP18	DNA	hypo	10	CG
AT2TE78950	ATREP19	DNA	hypo	10	CG
AT1TE61180	RP1_AT	DNA	hypo	10	CG
AT5TE69755	ATREP19	DNA	hypo	10	CG
AT1TE68320	ATREP18	DNA	hypo	10	CG
AT1TE71405	ATDNA12T3_2	DNA	hypo	10	CG
AT1TE74970	ATTIRX1B	DNA	hypo	10	CG
AT5TE86735	ATTIR16T3A	DNA	hypo	10	CG
AT1TE66730	ATTIRX1C	DNA	hypo	5	CHG
AT1TE36945	ATTIRX1C	DNA	hypo	5	CHG
AT1TE40010	RP1_AT	DNA	hypo	5	CHG
AT5TE45425	ATDNA12T3_2	DNA	hypo	5	CHG
AT5TE45430	ATDNA12T3_2	DNA	hypo	5	CHG
AT5TE91840	ATREP19	DNA	hypo	5	CHG
AT5TE91845	ATTIRX1A	DNA	hypo	5	CHG
AT5TE83715	ATTIR16T3A	DNA	hypo	5	CHG
AT5TE45435	ATDNA12T3_2	DNA	hypo	5	CHG
AT3TE12120	ATTIR16T3A	DNA	hypo	5	CHG
AT1TE91795	RP1_AT	DNA	hypo	5	CHG
AT2TE04835	ATTIRX1A	DNA	hypo	5	CHG
AT5TE69755	ATREP19	DNA	hypo	5	CHG
AT4TE43210	ATDNA12T3_2	DNA	hypo	5	CHG
AT5TE34475	ATREP19	DNA	hypo	5	CHG
AT5TE54595	ATTIRX1C	DNA	hypo	5	CHG
AT5TE61510	ATREP18	DNA	hypo	5	CHG
AT1TE62705	ATTIRX1C	DNA	hypo	5	CHG
AT1TE94190	ATREP19	DNA	hypo	5	CHG
AT3TE00190	RP1_AT	DNA	hypo	5	CHG
AT4TE12145	ATTIRX1C	DNA	hypo	5	CHG
AT1TE36945	ATTIRX1C	DNA	hypo	10	CHG
AT5TE45425	ATDNA12T3_2	DNA	hypo	10	CHG
AT5TE45430	ATDNA12T3_2	DNA	hypo	10	CHG
AT5TE91840	ATREP19	DNA	hypo	10	CHG
AT5TE91845	ATTIRX1A	DNA	hypo	10	CHG
AT5TE83715	ATTIR16T3A	DNA	hypo	10	CHG
AT5TE45435	ATDNA12T3_2	DNA	hypo	10	CHG
AT5TE45440	ATDNA12T3_2	DNA	hypo	10	CHG
AT3TE12120	ATTIR16T3A	DNA	hypo	10	CHG
AT5TE05630	ATTIRX1D	DNA	hypo	10	CHG
AT2TE48200	ATTIRX1D	DNA	hypo	10	CHG
AT5TE08270	RP1_AT	DNA	hypo	10	CHG
AT1TE19795	ATTIR16T3A	DNA	hypo	10	CHG
AT4TE29620	RP1_AT	DNA	hypo	10	CHG
AT1TE61180	RP1_AT	DNA	hypo	10	CHG
AT1TE59875	RP1_AT	DNA	hypo	10	CHG
AT4TE34020	ATDNA12T3_2	DNA	hypo	10	CHG
AT4TE85060	ATREP19	DNA	hypo	10	CHG
AT2TE03040	ATTIRX1A	DNA	hypo	10	CHG
AT3TE23150	TNAT1A	DNA	hypo	10	CHG
AT5TE45450	ATDNA12T3_2	DNA	hypo	10	CHG
AT1TE50665	ATREP18	DNA	hypo	5	CHH
AT4TE12145	ATTIRX1C	DNA	hypo	5	CHH
AT5TE37855	ATTIR16T3A	DNA	hypo	5	CHH
AT1TE50575	ATREP18	DNA	hypo	5	CHH
AT4TE12145	ATTIRX1C	DNA	hypo	10	CHH
AT5TE37855	ATTIR16T3A	DNA	hypo	10	CHH
AT1TE50800	ATENSPM9	DNA/En-Spm	hypo	5	CG
AT1TE50800	ATENSPM9	DNA/En-Spm	hypo	10	CG
AT2TE02390	ATENSPM1A	DNA/En-Spm	hypo	10	CG
AT2TE29340	ATENSPM2	DNA/En-Spm	hypo	10	CG
AT5TE37455	ATENSPM9	DNA/En-Spm	hypo	10	CG
AT1TE57575	ATENSPM5	DNA/En-Spm	hypo	10	CG
AT1TE71505	ATENSPM10	DNA/En-Spm	hypo	10	CG
AT1TE79070	ATENSPM3	DNA/En-Spm	hypo	10	CG
AT5TE66440	ATENSPM3	DNA/En-Spm	hypo	10	CHG
AT3TE45640	SIMPLEGUY1	DNA/Harbinger	hypo	5	CG
AT3TE91990	SIMPLEGUY1	DNA/Harbinger	hypo	5	CG
AT1TE84245	SIMPLEGUY1	DNA/Harbinger	hypo	5	CG
AT3TE45640	SIMPLEGUY1	DNA/Harbinger	hypo	10	CG
AT3TE91990	SIMPLEGUY1	DNA/Harbinger	hypo	10	CG
AT5TE15095	ATIS112A	DNA/Harbinger	hypo	10	CG
AT4TE74210	ATIS112A	DNA/Harbinger	hypo	10	CG
AT1TE83355	SIMPLEGUY1	DNA/Harbinger	hypo	10	CG
AT1TE83355	SIMPLEGUY1	DNA/Harbinger	hypo	5	CHG
AT5TE88530	SIMPLEGUY1	DNA/Harbinger	hypo	5	CHG
AT2TE30455	SIMPLEGUY1	DNA/Harbinger	hypo	5	CHG
AT1TE69495	SIMPLEGUY1	DNA/Harbinger	hypo	5	CHG
AT1TE83355	SIMPLEGUY1	DNA/Harbinger	hypo	10	CHG
AT3TE40910	SIMPLEGUY1	DNA/Harbinger	hypo	10	CHG
AT5TE00870	HARBINGER	DNA/Harbinger	hypo	10	CHG
AT2TE42130	SIMPLEGUY1	DNA/Harbinger	hypo	10	CHG
AT5TE59580	ATIS112A	DNA/Harbinger	hypo	10	CHG
AT1TE31570	ATIS112A	DNA/Harbinger	hypo	5	CHH
AT3TE02370	ATIS112A	DNA/Harbinger	hypo	5	CHH
AT4TE05400	ATIS112A	DNA/Harbinger	hypo	5	CHH
AT4TE01975	ATIS112A	DNA/Harbinger	hypo	5	CHH
AT1TE31570	ATIS112A	DNA/Harbinger	hypo	10	CHH
AT3TE02370	ATIS112A	DNA/Harbinger	hypo	10	CHH
AT4TE05400	ATIS112A	DNA/Harbinger	hypo	10	CHH
AT4TE03570	ATHATN3	DNA/HAT	hypo	5	CG
AT5TE20315	ATHATN3	DNA/HAT	hypo	5	CG
AT3TE40690	TAG2	DNA/HAT	hypo	5	CG
AT5TE26395	SIMPLEHAT1	DNA/HAT	hypo	5	CG
AT2TE26875	ATHAT1	DNA/HAT	hypo	5	CG
AT5TE71900	ATHAT2	DNA/HAT	hypo	5	CG
AT4TE46700	ATHATN9	DNA/HAT	hypo	5	CG
AT2TE46175	ATHAT1	DNA/HAT	hypo	5	CG
AT4TE28205	ATHATN2	DNA/HAT	hypo	5	CG
AT5TE54610	ATHATN4	DNA/HAT	hypo	5	CG
AT4TE11600	ATHATN3	DNA/HAT	hypo	5	CG
AT3TE68000	TAG2	DNA/HAT	hypo	5	CG
AT5TE03750	ATHATN6	DNA/HAT	hypo	5	CG
AT3TE44370	ATHATN4	DNA/HAT	hypo	5	CG
AT1TE79660	ATHATN3A	DNA/HAT	hypo	5	CG
AT1TE17370	ATHATN5	DNA/HAT	hypo	5	CG
AT5TE20315	ATHATN3	DNA/HAT	hypo	10	CG
AT3TE40690	TAG2	DNA/HAT	hypo	10	CG
AT5TE26395	SIMPLEHAT1	DNA/HAT	hypo	10	CG
AT2TE26875	ATHAT1	DNA/HAT	hypo	10	CG
AT4TE46700	ATHATN9	DNA/HAT	hypo	10	CG
AT2TE46175	ATHAT1	DNA/HAT	hypo	10	CG
AT4TE28205	ATHATN2	DNA/HAT	hypo	10	CG
AT5TE54610	ATHATN4	DNA/HAT	hypo	10	CG
AT4TE11600	ATHATN3	DNA/HAT	hypo	10	CG
AT2TE12990	TAG3N1	DNA/HAT	hypo	10	CG
AT4TE23310	ATHATN10	DNA/HAT	hypo	10	CG
AT4TE24315	TAG2	DNA/HAT	hypo	10	CG
AT1TE20925	SIMPLEHAT2	DNA/HAT	hypo	10	CG
AT1TE21805	SIMPLEHAT1	DNA/HAT	hypo	10	CG
AT2TE33145	ATHATN1	DNA/HAT	hypo	10	CG
AT3TE39265	ATHATN5	DNA/HAT	hypo	10	CG
AT5TE44160	ATHATN10	DNA/HAT	hypo	10	CG
AT2TE73350	TAG3N1	DNA/HAT	hypo	10	CG
AT2TE77890	TAG3N1	DNA/HAT	hypo	10	CG
AT1TE59800	ATHATN5	DNA/HAT	hypo	10	CG
AT1TE64255	ATHATN1	DNA/HAT	hypo	10	CG
AT5TE71890	ATHATN6	DNA/HAT	hypo	10	CG
AT1TE79870	ATHATN2	DNA/HAT	hypo	10	CG
AT1TE93270	ATHAT2	DNA/HAT	hypo	10	CG
AT1TE94570	SIMPLEHAT1	DNA/HAT	hypo	10	CG
AT3TE15085	ATHATN4	DNA/HAT	hypo	5	CHG
AT4TE46700	ATHATN9	DNA/HAT	hypo	5	CHG
AT1TE32945	SIMPLEHAT2	DNA/HAT	hypo	5	CHG
AT1TE41825	ATHATN6	DNA/HAT	hypo	5	CHG
AT1TE65255	ATHATN6	DNA/HAT	hypo	5	CHG
AT2TE26875	ATHAT1	DNA/HAT	hypo	5	CHG
AT1TE35250	SIMPLEHAT1	DNA/HAT	hypo	5	CHG
AT4TE06435	SIMPLEHAT1	DNA/HAT	hypo	5	CHG
AT4TE33830	ATHATN3	DNA/HAT	hypo	5	CHG
AT5TE79110	TAG3N1	DNA/HAT	hypo	5	CHG
AT4TE46700	ATHATN9	DNA/HAT	hypo	10	CHG
AT1TE32945	SIMPLEHAT2	DNA/HAT	hypo	10	CHG
AT1TE41825	ATHATN6	DNA/HAT	hypo	10	CHG
AT1TE65255	ATHATN6	DNA/HAT	hypo	10	CHG
AT4TE24285	ATHATN4	DNA/HAT	hypo	10	CHG
AT4TE22040	SIMPLEHAT1	DNA/HAT	hypo	10	CHG
AT2TE33145	ATHATN1	DNA/HAT	hypo	10	CHG
AT3TE43450	TAG2	DNA/HAT	hypo	10	CHG
AT3TE73190	TAG3N1	DNA/HAT	hypo	10	CHG
AT1TE88730	TAG3N1	DNA/HAT	hypo	10	CHG
AT4TE12140	ATHATN3	DNA/HAT	hypo	5	CHH
AT4TE12140	ATHATN3	DNA/HAT	hypo	10	CHH
AT4TE22040	SIMPLEHAT1	DNA/HAT	hypo	10	CHH
AT1TE83170	ATHATN6	DNA/HAT	hypo	10	CHH
AT4TE25080	ATDNATA1	DNA/Mariner	hypo	10	CG
AT5TE34995	DT1	DNA/Mariner	hypo	10	CG
AT2TE42380	DT1	DNA/Mariner	hypo	10	CG
AT2TE71330	DT1	DNA/Mariner	hypo	10	CG
AT2TE74405	DT1	DNA/Mariner	hypo	10	CG
AT2TE07970	ATDNATA1	DNA/Mariner	hypo	5	CHG
AT1TE80725	ATDNATA1	DNA/Mariner	hypo	5	CHG
AT2TE74405	DT1	DNA/Mariner	hypo	10	CHG
AT4TE60970	DT1	DNA/Mariner	hypo	10	CHG
AT2TE31765	DT1	DNA/Mariner	hypo	10	CHG
AT1TE71450	BRODYAGA1	DNA/MuDR	hypo	5	CG
AT5TE62890	VANDALNX2	DNA/MuDR	hypo	5	CG
AT1TE63520	BRODYAGA2	DNA/MuDR	hypo	5	CG
AT1TE32720	BRODYAGA1A	DNA/MuDR	hypo	5	CG
AT2TE10320	ARNOLDY2	DNA/MuDR	hypo	5	CG
AT3TE15755	ARNOLDY2	DNA/MuDR	hypo	5	CG
AT1TE42270	ATMUNX1	DNA/MuDR	hypo	5	CG
AT3TE42795	ARNOLDY1	DNA/MuDR	hypo	5	CG
AT4TE40615	ARNOLDY1	DNA/MuDR	hypo	5	CG
AT1TE17415	BRODYAGA2	DNA/MuDR	hypo	5	CG
AT5TE23315	BRODYAGA2	DNA/MuDR	hypo	5	CG
AT5TE00390	BRODYAGA2	DNA/MuDR	hypo	5	CG
AT2TE48875	BRODYAGA1A	DNA/MuDR	hypo	5	CG
AT4TE06830	ATDNA2T9C	DNA/MuDR	hypo	5	CG
AT2TE11190	ARNOLDY2	DNA/MuDR	hypo	5	CG
AT4TE17620	BRODYAGA2	DNA/MuDR	hypo	5	CG
AT5TE62860	ARNOLDY2	DNA/MuDR	hypo	5	CG
AT1TE09080	VANDAL14	DNA/MuDR	hypo	5	CG
AT3TE69010	ATMUNX1	DNA/MuDR	hypo	5	CG
AT4TE51100	VANDAL22	DNA/MuDR	hypo	5	CG
AT3TE46960	ARNOLDY2	DNA/MuDR	hypo	5	CG
AT1TE71280	ARNOLDY2	DNA/MuDR	hypo	5	CG
AT1TE67890	ATDNA2T9C	DNA/MuDR	hypo	5	CG
AT3TE42280	ATMU1	DNA/MuDR	hypo	5	CG
AT2TE09540	ATN9_1	DNA/MuDR	hypo	5	CG
AT1TE48870	VANDAL5	DNA/MuDR	hypo	5	CG
AT1TE48875	VANDAL4	DNA/MuDR	hypo	5	CG
AT1TE42995	ATDNA2T9C	DNA/MuDR	hypo	5	CG
AT3TE46830	BRODYAGA1A	DNA/MuDR	hypo	5	CG
AT3TE47075	ATDNA2T9C	DNA/MuDR	hypo	5	CG
AT2TE06680	ATN9_1	DNA/MuDR	hypo	5	CG
AT1TE12675	ATDNA2T9C	DNA/MuDR	hypo	5	CG
AT5TE37135	VANDAL17	DNA/MuDR	hypo	5	CG
AT2TE25070	ARNOLDY1	DNA/MuDR	hypo	5	CG
AT5TE68450	ATREP16	DNA/MuDR	hypo	5	CG
AT5TE73935	ARNOLDY2	DNA/MuDR	hypo	5	CG
AT2TE13140	ARNOLDY2	DNA/MuDR	hypo	5	CG
AT4TE06415	ATMUNX1	DNA/MuDR	hypo	5	CG
AT3TE24910	ATDNAI27T9A	DNA/MuDR	hypo	5	CG
AT3TE62450	VANDAL22	DNA/MuDR	hypo	5	CG
AT5TE58000	BRODYAGA2	DNA/MuDR	hypo	5	CG
AT3TE42180	ARNOLDY2	DNA/MuDR	hypo	5	CG
AT3TE83890	ATDNA2T9C	DNA/MuDR	hypo	5	CG
AT2TE68325	ARNOLDY2	DNA/MuDR	hypo	5	CG
AT1TE41525	BRODYAGA1A	DNA/MuDR	hypo	5	CG
AT4TE29950	ATDNA2T9C	DNA/MuDR	hypo	5	CG
AT5TE66280	AT9TSD1	DNA/MuDR	hypo	5	CG
AT5TE38480	BRODYAGA2	DNA/MuDR	hypo	5	CG
AT2TE88570	ATMU7	DNA/MuDR	hypo	10	CG
AT4TE03815	BRODYAGA2	DNA/MuDR	hypo	10	CG
AT4TE29370	BRODYAGA2	DNA/MuDR	hypo	10	CG
AT1TE63520	BRODYAGA2	DNA/MuDR	hypo	10	CG
AT1TE32720	BRODYAGA1A	DNA/MuDR	hypo	10	CG
AT2TE10320	ARNOLDY2	DNA/MuDR	hypo	10	CG
AT3TE15755	ARNOLDY2	DNA/MuDR	hypo	10	CG
AT3TE69480	ARNOLDY1	DNA/MuDR	hypo	10	CG
AT1TE42270	ATMUNX1	DNA/MuDR	hypo	10	CG
AT3TE42795	ARNOLDY1	DNA/MuDR	hypo	10	CG
AT1TE17415	BRODYAGA2	DNA/MuDR	hypo	10	CG
AT5TE23315	BRODYAGA2	DNA/MuDR	hypo	10	CG
AT5TE00390	BRODYAGA2	DNA/MuDR	hypo	10	CG
AT2TE48875	BRODYAGA1A	DNA/MuDR	hypo	10	CG
AT5TE63840	VANDAL5	DNA/MuDR	hypo	10	CG
AT4TE06830	ATDNA2T9C	DNA/MuDR	hypo	10	CG
AT2TE11190	ARNOLDY2	DNA/MuDR	hypo	10	CG
AT4TE17620	BRODYAGA2	DNA/MuDR	hypo	10	CG
AT5TE62860	ARNOLDY2	DNA/MuDR	hypo	10	CG
AT1TE09080	VANDAL14	DNA/MuDR	hypo	10	CG
AT3TE69010	ATMUNX1	DNA/MuDR	hypo	10	CG
AT4TE51100	VANDAL22	DNA/MuDR	hypo	10	CG
AT2TE00155	VANDAL5A	DNA/MuDR	hypo	10	CG
AT2TE03810	ATREP17	DNA/MuDR	hypo	10	CG
AT2TE03815	ATREP17	DNA/MuDR	hypo	10	CG
AT4TE07570	ATREP16	DNA/MuDR	hypo	10	CG
AT2TE07715	BRODYAGA2	DNA/MuDR	hypo	10	CG
AT2TE08100	VANDAL7	DNA/MuDR	hypo	10	CG
AT4TE09190	ARNOLDY2	DNA/MuDR	hypo	10	CG
AT4TE09195	ARNOLD2	DNA/MuDR	hypo	10	CG
AT4TE09670	BRODYAGA1A	DNA/MuDR	hypo	10	CG
AT1TE07150	BRODYAGA1A	DNA/MuDR	hypo	10	CG
AT4TE11180	ATN9_1	DNA/MuDR	hypo	10	CG
AT4TE13110	ARNOLDY2	DNA/MuDR	hypo	10	CG
AT3TE12470	ATMU6N1	DNA/MuDR	hypo	10	CG
AT2TE18285	VANDAL16	DNA/MuDR	hypo	10	CG
AT3TE18580	ATREP17	DNA/MuDR	hypo	10	CG
AT2TE18875	VANDAL20	DNA/MuDR	hypo	10	CG
AT1TE17050	VANDAL17	DNA/MuDR	hypo	10	CG
AT4TE22480	ARNOLDY2	DNA/MuDR	hypo	10	CG
AT2TE23220	BRODYAGA2	DNA/MuDR	hypo	10	CG
AT2TE23345	ARNOLD1	DNA/MuDR	hypo	10	CG
AT2TE23480	ATN9_1	DNA/MuDR	hypo	10	CG
AT4TE25205	ATMU7	DNA/MuDR	hypo	10	CG
AT1TE20195	ARNOLDY2	DNA/MuDR	hypo	10	CG
AT4TE28600	ATDNA2T9A	DNA/MuDR	hypo	10	CG
AT2TE27690	BOMZH2	DNA/MuDR	hypo	10	CG
AT4TE31135	BRODYAGA2	DNA/MuDR	hypo	10	CG
AT2TE29505	ARNOLDY1	DNA/MuDR	hypo	10	CG
AT1TE25615	ATDNA2T9B	DNA/MuDR	hypo	10	CG
AT2TE33570	ATMUNX1	DNA/MuDR	hypo	10	CG
AT4TE36100	ARNOLDY2	DNA/MuDR	hypo	10	CG
AT1TE26530	ARNOLDY2	DNA/MuDR	hypo	10	CG
AT2TE35205	ARNOLDY1	DNA/MuDR	hypo	10	CG
AT5TE32605	BRODYAGA2	DNA/MuDR	hypo	10	CG
AT3TE39905	ARNOLDY2	DNA/MuDR	hypo	10	CG
AT5TE34990	ARNOLD2	DNA/MuDR	hypo	10	CG
AT3TE40455	ATMUNX1	DNA/MuDR	hypo	10	CG
AT3TE41600	ATMUN1	DNA/MuDR	hypo	10	CG
AT2TE44870	ARNOLDY2	DNA/MuDR	hypo	10	CG
AT3TE45145	BRODYAGA1	DNA/MuDR	hypo	10	CG
AT3TE45830	BRODYAGA1A	DNA/MuDR	hypo	10	CG
AT3TE45945	ATMUNX1	DNA/MuDR	hypo	10	CG
AT3TE46145	ATDNA2T9C	DNA/MuDR	hypo	10	CG
AT2TE49075	ATMUN1	DNA/MuDR	hypo	10	CG
AT1TE41875	ATDNA2T9C	DNA/MuDR	hypo	10	CG
AT5TE49965	ATMU1	DNA/MuDR	hypo	10	CG
AT5TE50000	ATMUN1	DNA/MuDR	hypo	10	CG
AT5TE51175	BRODYAGA1A	DNA/MuDR	hypo	10	CG
AT4TE67660	BRODYAGA2	DNA/MuDR	hypo	10	CG
AT5TE52460	BOMZH2	DNA/MuDR	hypo	10	CG
AT3TE60260	ARNOLDY2	DNA/MuDR	hypo	10	CG
AT3TE61335	VANDAL4	DNA/MuDR	hypo	10	CG
AT5TE54565	ARNOLDY1	DNA/MuDR	hypo	10	CG
AT3TE62275	ATDNA2T9C	DNA/MuDR	hypo	10	CG
AT3TE62625	ATMU2	DNA/MuDR	hypo	10	CG
AT3TE64020	ARNOLDY2	DNA/MuDR	hypo	10	CG
AT5TE57455	ATMUNX1	DNA/MuDR	hypo	10	CG
AT5TE57570	BRODYAGA1A	DNA/MuDR	hypo	10	CG
AT1TE55135	BRODYAGA1	DNA/MuDR	hypo	10	CG
AT2TE75295	ATDNA2T9C	DNA/MuDR	hypo	10	CG
AT5TE61655	BRODYAGA1A	DNA/MuDR	hypo	10	CG
AT1TE56970	BRODYAGA2	DNA/MuDR	hypo	10	CG
AT5TE62380	ATMUNX1	DNA/MuDR	hypo	10	CG
AT1TE57270	ATMUNX1	DNA/MuDR	hypo	10	CG
AT1TE57275	ATMUNX1	DNA/MuDR	hypo	10	CG
AT4TE84225	ARNOLDY1	DNA/MuDR	hypo	10	CG
AT2TE78945	ATDNAI27T9C	DNA/MuDR	hypo	10	CG
AT5TE63845	BRODYAGA2	DNA/MuDR	hypo	10	CG
AT3TE73260	ATDNAI27T9C	DNA/MuDR	hypo	10	CG
AT3TE73265	VANDAL18NB	DNA/MuDR	hypo	10	CG
AT5TE66535	ATDNA2T9A	DNA/MuDR	hypo	10	CG
AT1TE61640	ARNOLDY1	DNA/MuDR	hypo	10	CG
AT1TE62895	BRODYAGA1A	DNA/MuDR	hypo	10	CG
AT3TE77645	ARNOLDY1	DNA/MuDR	hypo	10	CG
AT3TE24450	0	LTR/Gypsy	hyper	10	CG
AT3TE24455	ATHATN10	DNA/HAT	hyper	10	CG
AT5TE65520	ATMUNX1	DNA/MuDR	hyper	10	CG
AT4TE40670	ATREP10B	RC/Helitron	hyper	10	CG
AT1TE81195	ATREP2	RC/Helitron	hyper	10	CG
AT1TE81200	ATREP11A	RC/Helitron	hyper	10	CG
AT1TE81205	ATREP1	RC/Helitron	hyper	10	CG
AT1TE87255	RathE1_cons	RathE1_cons	hyper	10	CG
AT2TE04485	HELITRONY3	RC/Helitron	hyper	10	CG
AT1TE80995	ATREP4	RC/Helitron	hyper	10	CG
AT4TE02165	ATREP10D	RC/Helitron	hyper	10	CG
AT1TE32015	ATCOPIA64	LTR/Copia	hyper	10	CG
AT4TE45200	ATREP9	RC/Helitron	hyper	10	CG
AT4TE45205	ATREP1	RC/Helitron	hyper	10	CG
AT4TE45210	ATREP4	RC/Helitron	hyper	10	CG
AT3TE34375	ATREP10D	RC/Helitron	hyper	10	CG
AT5TE30275	ATLINE1_1	LINE/L1	hyper	10	CG
AT3TE53550	ATREP10D	RC/Helitron	hyper	10	CG
AT5TE66960	ATREP1	RC/Helitron	hyper	10	CG
AT3TE31510	HELITRONY1A	RC/Helitron	hyper	10	CG
AT5TE62445	BRODYAGA1A	DNA/MuDR	hyper	10	CG
AT2TE27335	ATDNA2T9C	DNA/MuDR	hyper	10	CG
AT4TE49845	ATREP10	RC/Helitron	hyper	10	CG
AT4TE33970	HELITRONY3	RC/Helitron	hyper	10	CG
AT4TE33975	ATMUNX1	DNA/MuDR	hyper	10	CG
AT3TE39380	ATREP9	RC/Helitron	hyper	10	CG
AT5TE49850	HELITRONY3A	RC/Helitron	hyper	10	CG
AT5TE74390	HELITRONY1D	RC/Helitron	hyper	10	CG
AT5TE74395	ARNOLDY1	DNA/MuDR	hyper	10	CG
AT2TE31730	ATCOPIA28	LTR/Copia	hyper	10	CG
AT1TE64940	HELITRONY3	RC/Helitron	hyper	10	CG
AT1TE64945	HELITRONY2	RC/Helitron	hyper	10	CG
AT3TE23710	BRODYAGA2	DNA/MuDR	hyper	10	CG
AT3TE23715	BRODYAGA1A	DNA/MuDR	hyper	10	CG
AT5TE68690	ATREP9	RC/Helitron	hyper	10	CG
AT3TE67445	VANDAL7	DNA/MuDR	hyper	10	CG
AT3TE67440	ATMUNX1	DNA/MuDR	hyper	10	CG
AT4TE60630	ATREP3	RC/Helitron	hyper	10	CG
AT5TE47360	ATENSPM5	DNA/En-Spm	hyper	10	CG
AT4TE30880	ATREP5	RC/Helitron	hyper	10	CG
AT4TE27090	RathE1_cons	RathE1_cons	hyper	10	CG
AT1TE95555	HELITRONY1D	RC/Helitron	hyper	10	CG
AT3TE79320	HELITRONY1E	RC/Helitron	hyper	10	CG
AT1TE30350	HELITRONY1E	RC/Helitron	hyper	10	CG
AT5TE39480	HELITRONY3	RC/Helitron	hyper	10	CG
AT5TE49295	ATREP10D	RC/Helitron	hyper	10	CG
AT2TE26860	ARNOLDY2	DNA/MuDR	hyper	10	CG
AT2TE26865	ARNOLDY2	DNA/MuDR	hyper	10	CG
AT2TE32265	HELITRONY1D	RC/Helitron	hyper	10	CG
AT5TE39035	ATHILA4D_LTR	LTR/Gypsy	hyper	10	CG
AT3TE12275	HELITRONY1C	RC/Helitron	hyper	10	CG
AT1TE21370	ATREP10D	RC/Helitron	hyper	10	CG
AT3TE74080	VANDAL17	DNA/MuDR	hyper	10	CG
AT2TE79400	ATENSPM6	DNA/En-Spm	hyper	10	CG
AT2TE45130	VANDAL2N1	DNA/MuDR	hyper	10	CG
AT1TE70785	HELITRONY1B	RC/Helitron	hyper	10	CG
AT1TE68605	ATREP4	RC/Helitron	hyper	10	CG
AT5TE83215	ATCOPIA49	LTR/Copia	hyper	10	CG
AT2TE45780	ATREP10D	RC/Helitron	hyper	10	CG
AT4TE44740	HELITRONY3	RC/Helitron	hyper	10	CG
AT1TE26735	ATREP3	RC/Helitron	hyper	10	CG
AT2TE24110	ATLINE1_4	LINE/L1	hyper	10	CG
AT5TE57975	ATREP10D	RC/Helitron	hyper	10	CG
AT2TE67480	HELITRONY1D	RC/Helitron	hyper	10	CG
AT3TE69820	HELITRONY1B	RC/Helitron	hyper	10	CG
AT1TE29480	HELITRONY1B	RC/Helitron	hyper	10	CG
AT1TE29485	ATHATN3	DNA/HAT	hyper	10	CG
AT1TE90315	ATIS112A	DNA/Harbinger	hyper	10	CG
AT4TE27260	0	DNA/Pogo	hyper	10	CG
AT1TE63045	HELITRONY1E	RC/Helitron	hyper	10	CG
AT5TE25870	ATREP3	RC/Helitron	hyper	10	CG
AT1TE43150	HELITRONY1C	RC/Helitron	hyper	10	CG
AT5TE49855	HELITRONY1C	RC/Helitron	hyper	10	CG
AT2TE33365	ATCOPIA30	LTR/Copia	hyper	10	CG
AT1TE84370	ATREP10D	RC/Helitron	hyper	10	CG
AT5TE25965	ATREP3	RC/Helitron	hyper	10	CG
AT5TE33870	ATREP10B	RC/Helitron	hyper	10	CG
AT1TE62915	ATCOPIA41	LTR/Copia	hyper	10	CG
AT1TE25665	Unassigned	Unassigned	hyper	10	CG
AT1TE25670	ATLINE1_3A	LINE/L1	hyper	10	CG
AT5TE34605	ATREP10B	RC/Helitron	hyper	10	CG
AT5TE64195	ATREP3	RC/Helitron	hyper	10	CG
AT4TE06200	ATCOPIA75	LTR/Copia	hyper	10	CG
AT4TE55215	ATTIR16T3A	DNA	hyper	10	CG
AT4TE55220	ATREP4	RC/Helitron	hyper	10	CG
AT3TE82235	BOMZH2	DNA/MuDR	hyper	10	CG
AT3TE82240	BOMZH1	DNA/MuDR	hyper	10	CG
AT5TE94620	HELITRONY1D	RC/Helitron	hyper	10	CG
AT3TE37150	ATREP7	RC/Helitron	hyper	10	CG
AT3TE37155	HELITRONY3A	RC/Helitron	hyper	10	CG
AT5TE47355	HELITRONY1D	RC/Helitron	hyper	10	CG
AT5TE48565	ATREP15	RC/Helitron	hyper	10	CG
AT2TE27595	ATREP15	RC/Helitron	hyper	10	CG
AT2TE27600	ATREP10B	RC/Helitron	hyper	10	CG
AT2TE27605	BRODYAGA2	DNA/MuDR	hyper	10	CG
AT1TE12295	ATCOPIA78	LTR/Copia	hyper	10	CG
AT5TE27855	ATREP5	RC/Helitron	hyper	10	CG
AT5TE27860	ATTIRTA1	DNA/Tc1	hyper	10	CG
AT5TE27865	ATREP11	RC/Helitron	hyper	10	CG
AT2TE32845	HELITRONY1D	RC/Helitron	hyper	10	CG
AT3TE68630	DT1	DNA/Mariner	hyper	10	CG
AT3TE68635	ATREP1	RC/Helitron	hyper	10	CG
AT3TE66340	BRODYAGA1A	DNA/MuDR	hyper	10	CG
AT3TE91940	HELITRONY1E	RC/Helitron	hyper	10	CG
AT5TE52970	HELITRONY1D	RC/Helitron	hyper	10	CG
AT4TE35070	HELITRONY1B	RC/Helitron	hyper	10	CG
AT4TE35075	ATREP15	RC/Helitron	hyper	10	CG
AT5TE62740	ATREP10D	RC/Helitron	hyper	10	CG
AT5TE19380	ATREP10D	RC/Helitron	hyper	10	CG
AT1TE36660	ATREP8	RC/Helitron	hyper	10	CG
AT2TE35500	HELITRONY1B	RC/Helitron	hyper	10	CG
AT1TE66725	ATREP10D	RC/Helitron	hyper	10	CG
AT1TE66730	ATTIRX1C	DNA	hyper	10	CG
AT4TE40595	RathE3_cons	RathE3_cons	hyper	10	CG
AT2TE18070	TNAT1A	DNA	hyper	10	CG
AT2TE18075	TNAT1A	DNA	hyper	10	CG
AT4TE40350	HELITRONY2	RC/Helitron	hyper	10	CG
AT4TE40355	HELITRON2	RC/Helitron	hyper	10	CG
AT5TE20840	ATREP19	DNA	hyper	10	CG
AT2TE30140	ATREP6	RC/Helitron	hyper	10	CG
AT2TE30145	DT1	DNA/Mariner	hyper	10	CG
AT2TE30150	ATREP3	RC/Helitron	hyper	10	CG
AT1TE39720	HELITRON1	RC/Helitron	hyper	10	CG
AT5TE56820	ATREP3	RC/Helitron	hyper	10	CG
AT2TE63585	ATREP11	RC/Helitron	hyper	10	CG
AT1TE94640	HELITRONY3	RC/Helitron	hyper	10	CG
AT1TE90575	ATREP1	RC/Helitron	hyper	10	CG
AT3TE29300	DT1	DNA/Mariner	hyper	10	CG
AT5TE29935	ATREP11	RC/Helitron	hyper	10	CG
AT3TE89880	ATCOPIA41	LTR/Copia	hyper	10	CG
AT2TE44930	ATREP10B	RC/Helitron	hyper	10	CG
AT2TE44935	0	DNA/Pogo	hyper	10	CG
AT1TE67365	ATREP10D	RC/Helitron	hyper	10	CG
AT5TE70100	VANDAL8	DNA/MuDR	hyper	10	CG
AT1TE87330	ATREP3	RC/Helitron	hyper	10	CG
AT3TE43645	ATREP15	RC/Helitron	hyper	10	CG
AT5TE33250	ATREP8	RC/Helitron	hyper	10	CG
AT1TE38915	ATTIR16T3A	DNA	hyper	10	CG
AT1TE38920	HELITRONY3	RC/Helitron	hyper	10	CG
AT4TE00745	ATHATN1	DNA/HAT	hyper	10	CG
AT1TE75250	HELITRON2	RC/Helitron	hyper	10	CG
AT1TE17555	ATREP1	RC/Helitron	hyper	10	CG
AT4TE12235	0	DNA/Pogo	hyper	10	CG
AT1TE92970	META1	LTR/Copia	hyper	10	CG
AT2TE49230	ATREP15	RC/Helitron	hyper	10	CG
AT3TE36105	HELITRONY1B	RC/Helitron	hyper	10	CG
AT1TE65500	ATDNAI27T9C	DNA/MuDR	hypo	10	CG
AT5TE72560	BRODYAGA1A	DNA/MuDR	hypo	10	CG
AT1TE68120	ATMU3N1	DNA/MuDR	hypo	10	CG
AT1TE70865	VANDAL20	DNA/MuDR	hypo	10	CG
AT5TE79785	ARNOLDY2	DNA/MuDR	hypo	10	CG
AT1TE74420	BOMZH2	DNA/MuDR	hypo	10	CG
AT1TE76325	ATN9_1	DNA/MuDR	hypo	10	CG
AT5TE83815	ATMUN1	DNA/MuDR	hypo	10	CG
AT1TE80830	ARNOLDY1	DNA/MuDR	hypo	10	CG
AT5TE91615	ARNOLDY1	DNA/MuDR	hypo	10	CG
AT1TE87105	ATDNA2T9C	DNA/MuDR	hypo	10	CG
AT3TE30560	VANDAL8	DNA/MuDR	hypo	5	CHG
AT5TE62890	VANDALNX2	DNA/MuDR	hypo	5	CHG
AT1TE71450	BRODYAGA1	DNA/MuDR	hyper	10	CG
AT3TE94580	ATLINEIII	LINE/L1	hyper	10	CG
AT1TE97605	HELITRONY1B	RC/Helitron	hyper	10	CG
AT1TE36890	ATREP5	RC/Helitron	hyper	10	CG
AT5TE62890	VANDALNX2	DNA/MuDR	hyper	10	CG
AT5TE32830	ATREP5	RC/Helitron	hyper	10	CG
AT5TE32835	ATREP4	RC/Helitron	hyper	10	CG
AT1TE12430	ARNOLDY1	DNA/MuDR	hypo	5	CHG
AT3TE69480	ARNOLDY1	DNA/MuDR	hypo	5	CHG
AT2TE57390	VANDAL17	DNA/MuDR	hypo	5	CHG
AT1TE63520	BRODYAGA2	DNA/MuDR	hypo	5	CHG
AT1TE61110	BRODYAGA1	DNA/MuDR	hypo	5	CHG
AT5TE57775	ATREP17	DNA/MuDR	hypo	5	CHG
AT4TE62680	ATMU1	DNA/MuDR	hypo	5	CHG
AT2TE63815	VANDALNX2	DNA/MuDR	hypo	5	CHG
AT2TE27605	BRODYAGA2	DNA/MuDR	hypo	5	CHG
AT2TE49075	ATMUN1	DNA/MuDR	hypo	5	CHG
AT2TE26865	ARNOLDY2	DNA/MuDR	hypo	5	CHG
AT1TE72370	BRODYAGA2	DNA/MuDR	hypo	5	CHG
AT3TE46960	ARNOLDY2	DNA/MuDR	hypo	5	CHG
AT2TE02475	BRODYAGA1	DNA/MuDR	hypo	5	CHG
AT4TE58760	VANDAL8	DNA/MuDR	hypo	5	CHG
AT2TE21845	BRODYAGA1A	DNA/MuDR	hypo	5	CHG
AT5TE35360	VANDAL2N1	DNA/MuDR	hypo	5	CHG
AT3TE47075	ATDNA2T9C	DNA/MuDR	hypo	5	CHG
AT5TE37090	ATREP17	DNA/MuDR	hypo	5	CHG
AT1TE94070	BRODYAGA1	DNA/MuDR	hypo	5	CHG
AT4TE44260	BRODYAGA2	DNA/MuDR	hypo	5	CHG
AT4TE22480	ARNOLDY2	DNA/MuDR	hypo	5	CHG
AT3TE42790	ARNOLDY1	DNA/MuDR	hypo	5	CHG
AT3TE42795	ARNOLDY1	DNA/MuDR	hypo	5	CHG
AT4TE48650	BRODYAGA1A	DNA/MuDR	hypo	5	CHG
AT3TE49390	BOMZH1	DNA/MuDR	hypo	5	CHG
AT1TE01370	ARNOLDY1	DNA/MuDR	hypo	5	CHG
AT2TE23480	ATN9_1	DNA/MuDR	hypo	5	CHG
AT1TE06140	ARNOLD3	DNA/MuDR	hypo	5	CHG
AT3TE40530	VANDAL14	DNA/MuDR	hypo	5	CHG
AT5TE33645	ARNOLDY1	DNA/MuDR	hypo	5	CHG
AT3TE12545	AT9TSD1	DNA/MuDR	hypo	5	CHG
AT3TE48805	ATDNA2T9C	DNA/MuDR	hypo	5	CHG
AT2TE54190	ATMU7	DNA/MuDR	hypo	5	CHG
AT2TE06865	VANDAL8	DNA/MuDR	hypo	5	CHG
AT5TE91680	BRODYAGA1A	DNA/MuDR	hypo	5	CHG
AT3TE84280	VANDAL22	DNA/MuDR	hypo	5	CHG
AT2TE47025	ARNOLDY2	DNA/MuDR	hypo	5	CHG
AT2TE32750	VANDAL16	DNA/MuDR	hypo	5	CHG
AT2TE54910	VANDAL14	DNA/MuDR	hypo	5	CHG
AT3TE69480	ARNOLDY1	DNA/MuDR	hypo	10	CHG
AT3TE30560	VANDAL8	DNA/MuDR	hypo	10	CHG
AT2TE57390	VANDAL17	DNA/MuDR	hypo	10	CHG
AT1TE63520	BRODYAGA2	DNA/MuDR	hypo	10	CHG
AT2TE05750	ATREP16	DNA/MuDR	hypo	10	CHG
AT1TE61110	BRODYAGA1	DNA/MuDR	hypo	10	CHG
AT5TE57775	ATREP17	DNA/MuDR	hypo	10	CHG
AT4TE62680	ATMU1	DNA/MuDR	hypo	10	CHG
AT2TE63815	VANDALNX2	DNA/MuDR	hypo	10	CHG
AT2TE27605	BRODYAGA2	DNA/MuDR	hypo	10	CHG
AT2TE49075	ATMUN1	DNA/MuDR	hypo	10	CHG
AT2TE38245	ATDNAI27T9A	DNA/MuDR	hypo	10	CHG
AT3TE40900	ATN9_1	DNA/MuDR	hypo	10	CHG
AT3TE73260	ATDNAI27T9C	DNA/MuDR	hypo	10	CHG
AT3TE73265	VANDAL18NB	DNA/MuDR	hypo	10	CHG
AT1TE67780	ATDNA2T9C	DNA/MuDR	hypo	10	CHG
AT5TE77140	BRODYAGA1A	DNA/MuDR	hypo	10	CHG
AT5TE77145	BRODYAGA1A	DNA/MuDR	hypo	10	CHG
AT1TE76325	ATN9_1	DNA/MuDR	hypo	10	CHG
AT5TE50900	ARNOLDY2	DNA/MuDR	hypo	10	CHG
AT2TE78945	ATDNAI27T9C	DNA/MuDR	hypo	10	CHG
AT2TE48195	VANDAL5A	DNA/MuDR	hypo	10	CHG
AT2TE08095	VANDAL7	DNA/MuDR	hypo	10	CHG
AT2TE08100	VANDAL7	DNA/MuDR	hypo	10	CHG
AT5TE52230	ARNOLDY2	DNA/MuDR	hypo	10	CHG
AT2TE35015	BRODYAGA2	DNA/MuDR	hypo	10	CHG
AT1TE20195	ARNOLDY2	DNA/MuDR	hypo	10	CHG
AT4TE22340	ATMU2	DNA/MuDR	hypo	10	CHG
AT5TE28295	BRODYAGA1	DNA/MuDR	hypo	10	CHG
AT5TE60215	ATDNAI27T9C	DNA/MuDR	hypo	10	CHG
AT5TE60220	ATDNA2T9A	DNA/MuDR	hypo	10	CHG
AT1TE70865	VANDAL20	DNA/MuDR	hypo	10	CHG
AT4TE03105	ATMU1	DNA/MuDR	hypo	10	CHG
AT1TE64100	ATN9_1	DNA/MuDR	hypo	10	CHG
AT1TE64105	ATN9_1	DNA/MuDR	hypo	10	CHG
AT2TE25070	ARNOLDY1	DNA/MuDR	hypo	10	CHG
AT5TE21595	ARNOLDY1	DNA/MuDR	hypo	10	CHG
AT3TE69480	ARNOLDY1	DNA/MuDR	hypo	5	CHH
AT5TE30400	ATN9_1	DNA/MuDR	hypo	5	CHH
AT5TE51490	ATMUNX1	DNA/MuDR	hypo	5	CHH
AT3TE60260	ARNOLDY2	DNA/MuDR	hypo	5	CHH
AT4TE48645	ARNOLDY2	DNA/MuDR	hypo	5	CHH
AT2TE47025	ARNOLDY2	DNA/MuDR	hypo	5	CHH
AT3TE69480	ARNOLDY1	DNA/MuDR	hypo	10	CHH
AT5TE30400	ATN9_1	DNA/MuDR	hypo	10	CHH
AT5TE51490	ATMUNX1	DNA/MuDR	hypo	10	CHH
AT5TE41220	ARNOLDY2	DNA/MuDR	hypo	10	CHH
AT3TE11850	VANDAL16	DNA/MuDR	hypo	10	CHH
AT1TE67005	0	DNA/Pogo	hypo	5	CG
AT2TE51520	0	DNA/Pogo	hypo	5	CG
AT1TE67005	0	DNA/Pogo	hypo	10	CG
AT1TE02560	0	DNA/Pogo	hypo	10	CG
AT2TE32535	0	DNA/Pogo	hypo	10	CG
AT5TE36055	0	DNA/Pogo	hypo	10	CG
AT1TE35845	0	DNA/Pogo	hypo	10	CG
AT1TE37735	0	DNA/Pogo	hypo	10	CG
AT3TE49605	0	DNA/Pogo	hypo	10	CG
AT1TE42965	0	DNA/Pogo	hypo	10	CG
AT2TE60115	0	DNA/Pogo	hypo	10	CG
AT1TE56480	0	DNA/Pogo	hypo	10	CG
AT5TE64515	0	DNA/Pogo	hypo	10	CG
AT1TE61055	0	DNA/Pogo	hypo	10	CG
AT4TE60590	0	DNA/Pogo	hypo	5	CHG
AT3TE05850	0	DNA/Pogo	hypo	5	CHG
AT3TE88030	0	DNA/Pogo	hypo	5	CHG
AT5TE06055	0	DNA/Pogo	hypo	5	CHG
AT3TE79005	0	DNA/Pogo	hypo	5	CHG
AT2TE07225	0	DNA/Pogo	hypo	5	CHG
AT1TE80410	0	DNA/Pogo	hypo	5	CHG
AT2TE63325	0	DNA/Pogo	hypo	5	CHG
AT4TE60590	0	DNA/Pogo	hypo	10	CHG
AT3TE05850	0	DNA/Pogo	hypo	10	CHG
AT3TE88030	0	DNA/Pogo	hypo	10	CHG
AT1TE67005	0	DNA/Pogo	hypo	10	CHG
AT5TE06055	0	DNA/Pogo	hypo	10	CHG
AT4TE03225	0	DNA/Pogo	hypo	10	CHG
AT5TE22165	0	DNA/Pogo	hypo	10	CHG
AT1TE21840	0	DNA/Pogo	hypo	10	CHG
AT1TE40690	0	DNA/Pogo	hypo	10	CHG
AT1TE17315	ATTIRTA1	DNA/Tc1	hypo	5	CHG
AT1TE17315	ATTIRTA1	DNA/Tc1	hypo	10	CHG
AT3TE26260	TSCL	LINE?	hypo	5	CG
AT5TE80510	TSCL	LINE?	hypo	5	CG
AT3TE26260	TSCL	LINE?	hypo	10	CG
AT2TE52085	TSCL	LINE?	hypo	10	CG
AT1TE81815	TSCL	LINE?	hypo	10	CG
AT3TE26260	TSCL	LINE?	hypo	5	CHG
AT4TE43370	TSCL	LINE?	hypo	5	CHG
AT3TE94580	ATLINEIII	LINE/L1	hypo	5	CG
AT2TE52080	ATLINE1_3A	LINE/L1	hypo	5	CG
AT1TE83175	ATLINE1_1	LINE/L1	hypo	5	CG
AT4TE24340	ATLINE1_5	LINE/L1	hypo	5	CG
AT5TE57635	ATLINEIII	LINE/L1	hypo	5	CG
AT1TE05700	TA11	LINE/L1	hypo	5	CG
AT5TE48140	ATLINEIII	LINE/L1	hypo	5	CG
AT4TE12290	ATLINE1A	LINE/L1	hypo	5	CG
AT2TE00670	ATLINE1_5	LINE/L1	hypo	5	CG
AT3TE77170	ATLINEIII	LINE/L1	hypo	5	CG
AT3TE71215	ATLINE1_6	LINE/L1	hypo	5	CG
AT5TE55130	ATLINEIII	LINE/L1	hypo	5	CG
AT2TE05245	ATLINE1_4	LINE/L1	hypo	10	CG
AT4TE12170	ATLINE1_3A	LINE/L1	hypo	10	CG
AT2TE52080	ATLINE1_3A	LINE/L1	hypo	10	CG
AT1TE83175	ATLINE1_1	LINE/L1	hypo	10	CG
AT4TE24340	ATLINE1_5	LINE/L1	hypo	10	CG
AT5TE57635	ATLINEIII	LINE/L1	hypo	10	CG
AT1TE05700	TA11	LINE/L1	hypo	10	CG
AT3TE76360	ATLINEIII	LINE/L1	hypo	10	CG
AT1TE64480	ATLINE1A	LINE/L1	hypo	10	CG
AT2TE04555	ATLINE1_1	LINE/L1	hypo	10	CG
AT2TE05675	ATLINE2	LINE/L1	hypo	10	CG
AT3TE06550	ATLINE2	LINE/L1	hypo	10	CG
AT2TE07720	ATLINE2	LINE/L1	hypo	10	CG
AT5TE08310	ATLINE1_1	LINE/L1	hypo	10	CG
AT4TE23475	ATLINE1A	LINE/L1	hypo	10	CG
AT5TE22880	ATLINE1A	LINE/L1	hypo	10	CG
AT3TE26690	ATLINE1_3A	LINE/L1	hypo	10	CG
AT3TE26695	ATLINE1_3A	LINE/L1	hypo	10	CG
AT4TE27645	ATLINE1_3A	LINE/L1	hypo	10	CG
AT5TE24830	ATLINE1_3A	LINE/L1	hypo	10	CG
AT4TE31700	ATLINE1A	LINE/L1	hypo	10	CG
AT1TE24060	ATLINEIII	LINE/L1	hypo	10	CG
AT3TE34145	ATLINEIII	LINE/L1	hypo	10	CG
AT3TE34150	ATLINE1_3A	LINE/L1	hypo	10	CG
AT5TE31160	ATLINE1A	LINE/L1	hypo	10	CG
AT4TE38660	ATLINE1A	LINE/L1	hypo	10	CG
AT2TE41130	ATLINE1A	LINE/L1	hypo	10	CG
AT2TE42995	ATLINE1A	LINE/L1	hypo	10	CG
AT1TE33490	TA11	LINE/L1	hypo	10	CG
AT1TE35720	ATLINEIII	LINE/L1	hypo	10	CG
AT1TE40640	ATLINE2	LINE/L1	hypo	10	CG
AT1TE41360	ATLINE1A	LINE/L1	hypo	10	CG
AT5TE60280	ATLINEIII	LINE/L1	hypo	10	CG
AT5TE61795	ATLINE1_6	LINE/L1	hypo	10	CG
AT5TE62465	ATLINE1A	LINE/L1	hypo	10	CG
AT1TE59320	ATLINE2	LINE/L1	hypo	10	CG
AT1TE76335	ATLINEIII	LINE/L1	hypo	10	CG
AT1TE89765	TA11	LINE/L1	hypo	10	CG
AT1TE95740	ATLINE1_5	LINE/L1	hypo	10	CG
AT1TE63680	ATLINE1A	LINE/L1	hypo	5	CHG
AT5TE32330	ATLINE1A	LINE/L1	hypo	5	CHG
AT4TE24340	ATLINE1_5	LINE/L1	hypo	5	CHG
AT4TE12170	ATLINE1_3A	LINE/L1	hypo	5	CHG
AT2TE52080	ATLINE1_3A	LINE/L1	hypo	5	CHG
AT5TE71510	ATLINE1A	LINE/L1	hypo	5	CHG
AT4TE45470	ATLINE1_5	LINE/L1	hypo	5	CHG
AT4TE31700	ATLINE1A	LINE/L1	hypo	5	CHG
AT3TE34145	ATLINEIII	LINE/L1	hypo	5	CHG
AT2TE04840	ATLINE1A	LINE/L1	hypo	5	CHG
AT2TE05080	ATLINE1_5	LINE/L1	hypo	5	CHG
AT2TE48300	ATLINE1A	LINE/L1	hypo	5	CHG
AT3TE44325	ATLINE1A	LINE/L1	hypo	5	CHG
AT5TE32330	ATLINE1A	LINE/L1	hypo	10	CHG
AT4TE24340	ATLINE1_5	LINE/L1	hypo	10	CHG
AT4TE12170	ATLINE1_3A	LINE/L1	hypo	10	CHG
AT2TE52080	ATLINE1_3A	LINE/L1	hypo	10	CHG
AT5TE71510	ATLINE1A	LINE/L1	hypo	10	CHG
AT4TE11900	ATLINE1A	LINE/L1	hypo	10	CHG
AT4TE45470	ATLINE1_5	LINE/L1	hypo	10	CHG
AT4TE31700	ATLINE1A	LINE/L1	hypo	10	CHG
AT3TE41030	ATLINE1_5	LINE/L1	hypo	10	CHG
AT1TE00025	ATREP3	RC/Helitron	hyper	10	CG
AT2TE00660	BRODYAGA1A	DNA/MuDR	hyper	10	CG
AT2TE01150	RathE3_cons	RathE3_cons	hyper	10	CG
AT4TE01690	ATLINEIII	LINE/L1	hyper	10	CG
AT5TE01220	ATREP10D	RC/Helitron	hyper	10	CG
AT5TE01245	ATREP3	RC/Helitron	hyper	10	CG
AT1TE01370	ARNOLDY1	DNA/MuDR	hyper	10	CG
AT2TE02190	HELITRONY1E	RC/Helitron	hyper	10	CG
AT1TE01755	HELITRONY1A	RC/Helitron	hyper	10	CG
AT2TE02865	ATREP10D	RC/Helitron	hyper	10	CG
AT2TE03250	TNAT1A	DNA	hyper	10	CG
AT1TE03080	HELITRONY3	RC/Helitron	hyper	10	CG
AT2TE04855	ATREP10D	RC/Helitron	hyper	10	CG
AT2TE04860	ATREP10D	RC/Helitron	hyper	10	CG
AT2TE04865	HELITRONY3	RC/Helitron	hyper	10	CG
AT2TE05200	ATLINE1A	LINE/L1	hyper	10	CG
AT1TE03900	ATREP10D	RC/Helitron	hyper	10	CG
AT3TE05245	Unassigned	Unassigned	hyper	10	CG
AT1TE04500	ATREP5	RC/Helitron	hyper	10	CG
AT3TE05950	ATMU6N1	DNA/MuDR	hyper	10	CG
AT5TE05440	HELITRONY1E	RC/Helitron	hyper	10	CG
AT2TE06950	ATREP10D	RC/Helitron	hyper	10	CG
AT2TE07250	0	DNA/Pogo	hyper	10	CG
AT2TE07550	0	LTR/Gypsy	hyper	10	CG
AT3TE07045	ATREP9	RC/Helitron	hyper	10	CG
AT2TE07930	ATMU7	DNA/MuDR	hyper	10	CG
AT2TE07935	META1	LTR/Copia	hyper	10	CG
AT4TE09480	VANDAL20	DNA/MuDR	hyper	10	CG
AT2TE09185	BRODYAGA2	DNA/MuDR	hyper	10	CG
AT2TE09190	BRODYAGA2	DNA/MuDR	hyper	10	CG
AT2TE09250	HELITRONY3	RC/Helitron	hyper	10	CG
AT2TE09500	0	LTR/Gypsy	hyper	10	CG
AT4TE09925	0	LTR/Gypsy	hyper	10	CG
AT1TE07300	ATREP3	RC/Helitron	hyper	10	CG
AT2TE10935	ATREP4	RC/Helitron	hyper	10	CG
AT4TE11140	RathE1_cons	RathE1_cons	hyper	10	CG
AT1TE08060	VANDAL8	DNA/MuDR	hyper	10	CG
AT4TE11945	ATREP11	RC/Helitron	hyper	10	CG
AT4TE11980	ATHILA7	LTR/Gypsy	hyper	10	CG
AT4TE11985	ATREP15	RC/Helitron	hyper	10	CG
AT3TE11165	ATREP10B	RC/Helitron	hyper	10	CG
AT2TE12755	ATREP15	RC/Helitron	hyper	10	CG
AT1TE09705	VANDAL8	DNA/MuDR	hyper	10	CG
AT1TE10555	ATREP11	RC/Helitron	hyper	10	CG
AT1TE10560	ATREP1	RC/Helitron	hyper	10	CG
AT3TE14900	ATREP9	RC/Helitron	hyper	10	CG
AT1TE11630	ATREP10B	RC/Helitron	hyper	10	CG
AT1TE12275	ATREP10D	RC/Helitron	hyper	10	CG
AT4TE18080	ATREP10D	RC/Helitron	hyper	10	CG
AT2TE17960	ATREP15	RC/Helitron	hyper	10	CG
AT2TE18120	ARNOLD4	DNA/MuDR	hyper	10	CG
AT5TE16170	ATREP15	RC/Helitron	hyper	10	CG
AT5TE16175	ATTIRX1D	DNA	hyper	10	CG
AT1TE14600	ATREP3	RC/Helitron	hyper	10	CG
AT1TE14750	ARNOLD2	DNA/MuDR	hyper	10	CG
AT4TE19675	0	LTR/Gypsy	hyper	10	CG
AT4TE19755	ATHILA8A	LTR/Gypsy	hyper	10	CG
AT4TE19800	ATHILA8A	LTR/Gypsy	hyper	10	CG
AT1TE15510	ATREP3	RC/Helitron	hyper	10	CG
AT3TE20430	ATREP11	RC/Helitron	hyper	10	CG
AT4TE20185	ARNOLDY1	DNA/MuDR	hyper	10	CG
AT4TE22400	ATREP4	RC/Helitron	hyper	10	CG
AT4TE23600	ATREP10A	RC/Helitron	hyper	10	CG
AT2TE23665	0	LTR/Gypsy	hyper	10	CG
AT3TE24605	ATREP3	RC/Helitron	hyper	10	CG
AT4TE24645	ATREP10D	RC/Helitron	hyper	10	CG
AT2TE23870	ATMU10	DNA/MuDR	hyper	10	CG
AT3TE24680	ATREP1	RC/Helitron	hyper	10	CG
AT2TE23925	ATREP3	RC/Helitron	hyper	10	CG
AT4TE25075	ATREP11	RC/Helitron	hyper	10	CG
AT4TE25200	ATCOPIA51	LTR/Copia	hyper	10	CG
AT4TE25640	ATREP15	RC/Helitron	hyper	10	CG
AT1TE19860	ATREP3	RC/Helitron	hyper	10	CG
AT5TE22365	HELITRONY1E	RC/Helitron	hyper	10	CG
AT4TE26345	ATCOPIA44	LTR/Copia	hyper	10	CG
AT2TE25425	HELITRONY1D	RC/Helitron	hyper	10	CG
AT4TE26560	HELITRONY3	RC/Helitron	hyper	10	CG
AT2TE25505	ATHILA4B_LTR	LTR/Gypsy	hyper	10	CG
AT2TE25510	ATHILA4D_LTR	LTR/Gypsy	hyper	10	CG
AT2TE25540	0	LTR/Gypsy	hyper	10	CG
AT2TE25735	ATREP11	RC/Helitron	hyper	10	CG
AT1TE20665	HELITRONY1B	RC/Helitron	hyper	10	CG
AT2TE26180	ATLINE1A	LINE/L1	hyper	10	CG
AT2TE26255	ARNOLDY1	DNA/MuDR	hyper	10	CG
AT2TE26260	ARNOLDY1	DNA/MuDR	hyper	10	CG
AT4TE27490	HELITRONY3	RC/Helitron	hyper	10	CG
AT2TE26495	SIMPLEHAT2	DNA/HAT	hyper	10	CG
AT1TE21125	ATREP10D	RC/Helitron	hyper	10	CG
AT1TE21130	ATREP1	RC/Helitron	hyper	10	CG
AT2TE26700	HELITRONY2	RC/Helitron	hyper	10	CG
AT4TE27915	0	LTR/Gypsy	hyper	10	CG
AT2TE27170	ATREP3	RC/Helitron	hyper	10	CG
AT2TE27235	ATREP8	RC/Helitron	hyper	10	CG
AT3TE28210	ATREP10D	RC/Helitron	hyper	10	CG
AT2TE27965	ATREP15	RC/Helitron	hyper	10	CG
AT2TE27970	ATMUNX1	DNA/MuDR	hyper	10	CG
AT2TE27980	BRODYAGA1A	DNA/MuDR	hyper	10	CG
AT2TE28340	ATLINE1_3A	LINE/L1	hyper	10	CG
AT2TE28435	BRODYAGA1	DNA/MuDR	hyper	10	CG
AT2TE28500	ATREP10D	RC/Helitron	hyper	10	CG
AT2TE28505	HELITRONY1B	RC/Helitron	hyper	10	CG
AT3TE29575	TSCL	LINE?	hyper	10	CG
AT4TE30640	DT1	DNA/Mariner	hyper	10	CG
AT5TE25580	VANDAL8	DNA/MuDR	hyper	10	CG
AT5TE25585	ATREP2	RC/Helitron	hyper	10	CG
AT5TE25590	ATREP5	RC/Helitron	hyper	10	CG
AT2TE28985	ATREP10D	RC/Helitron	hyper	10	CG
AT2TE28990	ATMUNX1	DNA/MuDR	hyper	10	CG
AT4TE31285	ATREP3	RC/Helitron	hyper	10	CG
AT4TE31320	ATREP3	RC/Helitron	hyper	10	CG
AT1TE23270	TNAT1A	DNA	hyper	10	CG
AT1TE23420	VANDAL1N1	DNA/MuDR	hyper	10	CG
AT2TE29630	META1	LTR/Copia	hyper	10	CG
AT4TE32240	ATREP4	RC/Helitron	hyper	10	CG
AT4TE32245	ATREP10D	RC/Helitron	hyper	10	CG
AT4TE32400	HELITRONY3	RC/Helitron	hyper	10	CG
AT2TE31460	HELITRONY1D	RC/Helitron	hyper	10	CG
AT2TE31465	ATREP3	RC/Helitron	hyper	10	CG
AT5TE27610	HELITRONY1A	RC/Helitron	hyper	10	CG
AT3TE32175	ATREP2A	RC/Helitron	hyper	10	CG
AT3TE32320	ATREP6	RC/Helitron	hyper	10	CG
AT3TE32325	HELITRONY1D	RC/Helitron	hyper	10	CG
AT4TE34260	ATREP9	RC/Helitron	hyper	10	CG
AT4TE34440	ATREP10C	RC/Helitron	hyper	10	CG
AT2TE32705	ATREP15	RC/Helitron	hyper	10	CG
AT1TE25650	0	DNA/Pogo	hyper	10	CG
AT4TE35200	ATREP3	RC/Helitron	hyper	10	CG
AT2TE33375	BRODYAGA1	DNA/MuDR	hyper	10	CG
AT2TE33380	ATMUN1	DNA/MuDR	hyper	10	CG
AT2TE33405	ATREP2A	RC/Helitron	hyper	10	CG
AT5TE29250	ATLINE1_6	LINE/L1	hyper	10	CG
AT5TE29265	ATHATN7	DNA/HAT	hyper	10	CG
AT5TE29555	BRODYAGA1	DNA/MuDR	hyper	10	CG
AT5TE29595	HELITRONY3	RC/Helitron	hyper	10	CG
AT5TE29680	ATDNA1T9A	DNA/MuDR	hyper	10	CG
AT3TE34580	HELITRONY2	RC/Helitron	hyper	10	CG
AT4TE36760	ATREP15	RC/Helitron	hyper	10	CG
AT3TE34970	ATREP5	RC/Helitron	hyper	10	CG
AT3TE34975	BRODYAGA1	DNA/MuDR	hyper	10	CG
AT1TE27030	HELITRONY3	RC/Helitron	hyper	10	CG
AT1TE27035	ATREP10B	RC/Helitron	hyper	10	CG
AT2TE35685	ATREP7	RC/Helitron	hyper	10	CG
AT1TE27810	ATREP11	RC/Helitron	hyper	10	CG
AT1TE27830	ATREP1	RC/Helitron	hyper	10	CG
AT1TE27835	ATREP1	RC/Helitron	hyper	10	CG
AT3TE36785	ATREP9	RC/Helitron	hyper	10	CG
AT5TE31885	ARNOLDY1	DNA/MuDR	hyper	10	CG
AT5TE31945	ARNOLDY1	DNA/MuDR	hyper	10	CG
AT5TE32090	ATREP4	RC/Helitron	hyper	10	CG
AT2TE37325	ATREP4	RC/Helitron	hyper	10	CG
AT5TE32365	ATREP10D	RC/Helitron	hyper	10	CG
AT5TE32450	ATREP11	RC/Helitron	hyper	10	CG
AT2TE38115	HELITRONY1A	RC/Helitron	hyper	10	CG
AT2TE38120	ATREP10D	RC/Helitron	hyper	10	CG
AT2TE38150	ATREP11	RC/Helitron	hyper	10	CG
AT5TE33255	ATREP7	RC/Helitron	hyper	10	CG
AT1TE29770	ARNOLDY2	DNA/MuDR	hyper	10	CG
AT5TE33760	ATREP11	RC/Helitron	hyper	10	CG
AT3TE38960	ATCOPIA42	LTR/Copia	hyper	10	CG
AT1TE30250	ATREP10D	RC/Helitron	hyper	10	CG
AT5TE34100	ARNOLDY2	DNA/MuDR	hyper	10	CG
AT5TE34330	ARNOLDY2	DNA/MuDR	hyper	10	CG
AT5TE34335	ATREP11	RC/Helitron	hyper	10	CG
AT3TE39890	ATREP3	RC/Helitron	hyper	10	CG
AT4TE43235	ATREP15	RC/Helitron	hyper	10	CG
AT3TE40145	VANDAL13	DNA/MuDR	hyper	10	CG
AT5TE34950	ATREP15	RC/Helitron	hyper	10	CG
AT2TE41110	ATREP11	RC/Helitron	hyper	10	CG
AT2TE41320	HELITRONY3	RC/Helitron	hyper	10	CG
AT2TE41325	HELITRONY1B	RC/Helitron	hyper	10	CG
AT2TE41390	VANDAL17	DNA/MuDR	hyper	10	CG
AT1TE31985	ATREP2A	RC/Helitron	hyper	10	CG
AT5TE36570	ATREP2A	RC/Helitron	hyper	10	CG
AT5TE36575	ATREP11	RC/Helitron	hyper	10	CG
AT1TE32990	ATSINE2A	SINE	hyper	10	CG
AT2TE44050	ATHAT2	DNA/HAT	hyper	10	CG
AT4TE47220	ATREP11	RC/Helitron	hyper	10	CG
AT3TE43290	BRODYAGA1A	DNA/MuDR	hyper	10	CG
AT1TE33745	BRODYAGA2	DNA/MuDR	hyper	10	CG
AT3TE43425	0	DNA/Pogo	hyper	10	CG
AT2TE45120	ATREP10D	RC/Helitron	hyper	10	CG
AT1TE34445	ATREP11	RC/Helitron	hyper	10	CG
AT3TE44610	TNAT1A	DNA	hyper	10	CG
AT3TE44640	ATREP10C	RC/Helitron	hyper	10	CG
AT5TE39170	0	LTR/Gypsy	hyper	10	CG
AT1TE34825	ATREP15	RC/Helitron	hyper	10	CG
AT5TE39365	ATREP3	RC/Helitron	hyper	10	CG
AT1TE35055	ATREP3	RC/Helitron	hyper	10	CG
AT1TE35585	ATREP10D	RC/Helitron	hyper	10	CG
AT1TE35590	0	DNA/Pogo	hyper	10	CG
AT1TE35630	ATREP11	RC/Helitron	hyper	10	CG
AT2TE47710	BOMZH1	DNA/MuDR	hyper	10	CG
AT3TE46170	TAG2	DNA/HAT	hyper	10	CG
AT3TE46185	ATLINE1_2	LINE/L1	hyper	10	CG
AT3TE46190	ATHILA4A	LTR/Gypsy	hyper	10	CG
AT3TE46195	ATHILA4A	LTR/Gypsy	hyper	10	CG
AT2TE47940	ATCOPIA28	LTR/Copia	hyper	10	CG
AT3TE46240	RathE1_cons	RathE1_cons	hyper	10	CG
AT1TE35955	0	DNA/Pogo	hyper	10	CG
AT1TE36130	ATCOPIA50	LTR/Copia	hyper	10	CG
AT3TE46635	ATHILA4	LTR/Gypsy	hyper	10	CG
AT3TE47260	ATREP4	RC/Helitron	hyper	10	CG
AT3TE47345	AT9TSD1	DNA/MuDR	hyper	10	CG
AT3TE47485	ATREP15	RC/Helitron	hyper	10	CG
AT1TE36820	ATREP3	RC/Helitron	hyper	10	CG
AT2TE49540	ATREP9	RC/Helitron	hyper	10	CG
AT2TE49660	ATSINE4	SINE	hyper	10	CG
AT2TE49860	ARNOLDY2	DNA/MuDR	hyper	10	CG
AT4TE54010	HELITRONY1D	RC/Helitron	hyper	10	CG
AT4TE54015	ATCOPIA45	LTR/Copia	hyper	10	CG
AT1TE38010	ATREP15	RC/Helitron	hyper	10	CG
AT2TE51345	ATREP15	RC/Helitron	hyper	10	CG
AT3TE49150	HELITRONY1E	RC/Helitron	hyper	10	CG
AT2TE51370	ATREP15	RC/Helitron	hyper	10	CG
AT3TE49245	HELITRONY1C	RC/Helitron	hyper	10	CG
AT3TE49295	ATREP10B	RC/Helitron	hyper	10	CG
AT3TE49395	ATREP8	RC/Helitron	hyper	10	CG
AT4TE55210	ATREP11	RC/Helitron	hyper	10	CG
AT2TE52705	TNAT1A	DNA	hyper	10	CG
AT2TE52710	ATREP11	RC/Helitron	hyper	10	CG
AT3TE50470	ATREP5	RC/Helitron	hyper	10	CG
AT1TE39460	ATHILA7	LTR/Gypsy	hyper	10	CG
AT1TE40260	ARNOLDY1	DNA/MuDR	hyper	10	CG
AT3TE51445	META1	LTR/Copia	hyper	10	CG
AT3TE51505	0	LTR/Gypsy	hyper	10	CG
AT2TE54780	ATCOPIA63	LTR/Copia	hyper	10	CG
AT4TE58530	ATREP10D	RC/Helitron	hyper	10	CG
AT5TE44660	ATREP10D	RC/Helitron	hyper	10	CG
AT1TE41350	VANDAL16	DNA/MuDR	hyper	10	CG
AT1TE41375	ATREP11	RC/Helitron	hyper	10	CG
AT2TE55625	RP1_AT	DNA	hyper	10	CG
AT3TE52590	ATHAT10	DNA/HAT	hyper	10	CG
AT2TE56255	BRODYAGA2	DNA/MuDR	hyper	10	CG
AT1TE42235	ATMU2	DNA/MuDR	hyper	10	CG
AT1TE42350	0	LTR/Gypsy	hyper	10	CG
AT1TE43520	HELITRONY3	RC/Helitron	hyper	10	CG
AT1TE43525	ATREP4	RC/Helitron	hyper	10	CG
AT4TE62850	ATREP10D	RC/Helitron	hyper	10	CG
AT5TE48345	ATREP3	RC/Helitron	hyper	10	CG
AT5TE49270	ATREP10D	RC/Helitron	hyper	10	CG
AT5TE49360	ATLINE1A	LINE/L1	hyper	10	CG
AT5TE49365	ATREP11	RC/Helitron	hyper	10	CG
AT5TE49400	ATHILA8A	LTR/Gypsy	hyper	10	CG
AT1TE45560	0	LTR/Gypsy	hyper	10	CG
AT5TE49620	ATREP3	RC/Helitron	hyper	10	CG
AT2TE61845	HELITRONY1E	RC/Helitron	hyper	10	CG
AT5TE49950	ATHILA7	LTR/Gypsy	hyper	10	CG
AT5TE49955	ATMU1	DNA/MuDR	hyper	10	CG
AT5TE49960	ATMU1	DNA/MuDR	hyper	10	CG
AT3TE57600	HELITRON2	RC/Helitron	hyper	10	CG
AT3TE57605	0	LTR/Gypsy	hyper	10	CG
AT5TE50820	HELITRONY1E	RC/Helitron	hyper	10	CG
AT5TE50825	TNAT1A	DNA	hyper	10	CG
AT5TE50830	TNAT1A	DNA	hyper	10	CG
AT1TE46885	HELITRONY1D	RC/Helitron	hyper	10	CG
AT5TE52210	TNAT1A	DNA	hyper	10	CG
AT2TE65005	ATREP11	RC/Helitron	hyper	10	CG
AT5TE52920	ATREP10D	RC/Helitron	hyper	10	CG
AT5TE54010	ATHILA4A	LTR/Gypsy	hyper	10	CG
AT5TE54440	HELITRONY2	RC/Helitron	hyper	10	CG
AT2TE67240	RP1_AT	DNA	hyper	10	CG
AT5TE54855	ATREP3	RC/Helitron	hyper	10	CG
AT5TE55225	ATMUNX1	DNA/MuDR	hyper	10	CG
AT5TE55230	HELITRONY2	RC/Helitron	hyper	10	CG
AT2TE68230	ATREP5	RC/Helitron	hyper	10	CG
AT2TE68680	ATREP15	RC/Helitron	hyper	10	CG
AT5TE55855	ATREP5	RC/Helitron	hyper	10	CG
AT3TE63300	ATREP5	RC/Helitron	hyper	10	CG
AT3TE63305	ATREP10D	RC/Helitron	hyper	10	CG
AT5TE56680	ATREP15	RC/Helitron	hyper	10	CG
AT3TE63780	ATREP10D	RC/Helitron	hyper	10	CG
AT3TE63785	BRODYAGA1A	DNA/MuDR	hyper	10	CG
AT3TE63790	ATREP10B	RC/Helitron	hyper	10	CG
AT4TE75575	ATREP8	RC/Helitron	hyper	10	CG
AT2TE70870	RathE3_cons	RathE3_cons	hyper	10	CG
AT4TE75755	ATREP3	RC/Helitron	hyper	10	CG
AT1TE52350	ATREP10D	RC/Helitron	hyper	10	CG
AT5TE57585	ATMU10	DNA/MuDR	hyper	10	CG
AT3TE64700	ATREP4	RC/Helitron	hyper	10	CG
AT3TE65370	BOMZH1	DNA/MuDR	hyper	10	CG
AT1TE53200	ATREP15	RC/Helitron	hyper	10	CG
AT1TE53205	BRODYAGA2	DNA/MuDR	hyper	10	CG
AT1TE53210	TNAT1A	DNA	hyper	10	CG
AT1TE53215	HELITRONY1B	RC/Helitron	hyper	10	CG
AT3TE65725	HELITRONY3	RC/Helitron	hyper	10	CG
AT3TE65800	0	DNA/Pogo	hyper	10	CG
AT3TE65805	0	DNA/Pogo	hyper	10	CG
AT1TE53915	0	LTR/Gypsy	hyper	10	CG
AT1TE53920	ARNOLDY1	DNA/MuDR	hyper	10	CG
AT1TE53925	ARNOLDY2	DNA/MuDR	hyper	10	CG
AT5TE59460	ATREP11A	RC/Helitron	hyper	10	CG
AT3TE66950	ATREP3	RC/Helitron	hyper	10	CG
AT3TE66955	HELITRON2	RC/Helitron	hyper	10	CG
AT3TE67180	ATHATN6	DNA/HAT	hyper	10	CG
AT1TE55360	ATCOPIA41	LTR/Copia	hyper	10	CG
AT1TE55435	BRODYAGA1A	DNA/MuDR	hyper	10	CG
AT1TE55440	BRODYAGA1A	DNA/MuDR	hyper	10	CG
AT4TE80710	ATREP10A	RC/Helitron	hyper	10	CG
AT3TE68260	HELITRONY2	RC/Helitron	hyper	10	CG
AT3TE68265	ATREP10D	RC/Helitron	hyper	10	CG
AT5TE61570	HELITRONY1D	RC/Helitron	hyper	10	CG
AT5TE61575	ATREP4	RC/Helitron	hyper	10	CG
AT1TE56445	ATCOPIA1	LTR/Copia	hyper	10	CG
AT5TE61600	ATREP10B	RC/Helitron	hyper	10	CG
AT1TE57190	HELITRONY1D	RC/Helitron	hyper	10	CG
AT5TE62425	ATREP15	RC/Helitron	hyper	10	CG
AT1TE57490	ATREP3	RC/Helitron	hyper	10	CG
AT3TE70420	HELITRONY1C	RC/Helitron	hyper	10	CG
AT5TE62995	ATREP10D	RC/Helitron	hyper	10	CG
AT1TE58825	0	LTR/Gypsy	hyper	10	CG
AT5TE65310	ATREP10D	RC/Helitron	hyper	10	CG
AT5TE65315	ATREP10D	RC/Helitron	hyper	10	CG
AT4TE88330	ATREP10D	RC/Helitron	hyper	10	CG
AT5TE65710	ATLINE1_1	LINE/L1	hyper	10	CG
AT2TE82905	ATREP10D	RC/Helitron	hyper	10	CG
AT2TE82920	HELITRONY1E	RC/Helitron	hyper	10	CG
AT1TE61065	ATREP10D	RC/Helitron	hyper	10	CG
AT3TE75045	ATREP1	RC/Helitron	hyper	10	CG
AT3TE75500	ATLANTYS3	LTR/Gypsy	hyper	10	CG
AT1TE62330	ATREP1	RC/Helitron	hyper	10	CG
AT1TE62585	0	LTR/Gypsy	hyper	10	CG
AT5TE68210	ATREP15	RC/Helitron	hyper	10	CG
AT1TE63135	ATREP6	RC/Helitron	hyper	10	CG
AT1TE63140	ATREP6	RC/Helitron	hyper	10	CG
AT3TE77805	AT9NMU1	DNA/MuDR	hyper	10	CG
AT3TE77810	HELITRON2	RC/Helitron	hyper	10	CG
AT1TE63560	HELITRONY1D	RC/Helitron	hyper	10	CG
AT1TE63720	ATREP10D	RC/Helitron	hyper	10	CG
AT1TE63925	ATREP15	RC/Helitron	hyper	10	CG
AT1TE64175	BRODYAGA1A	DNA/MuDR	hyper	10	CG
AT1TE64180	HELITRONY1D	RC/Helitron	hyper	10	CG
AT5TE69870	ATREP5	RC/Helitron	hyper	10	CG
AT5TE69900	ATLINE1A	LINE/L1	hyper	10	CG
AT2TE89040	ATREP10B	RC/Helitron	hyper	10	CG
AT5TE70340	ATLINE1_2	LINE/L1	hyper	10	CG
AT5TE71065	ATREP11	RC/Helitron	hyper	10	CG
AT5TE71070	ATREP10D	RC/Helitron	hyper	10	CG
AT1TE65360	ATREP3	RC/Helitron	hyper	10	CG
AT5TE71680	ATREP1	RC/Helitron	hyper	10	CG
AT5TE71885	RathE2_cons	RathE2_cons	hyper	10	CG
AT5TE72460	VANDAL8	DNA/MuDR	hyper	10	CG
AT5TE72465	ATREP5	RC/Helitron	hyper	10	CG
AT5TE72860	SIMPLEHAT1	DNA/HAT	hyper	10	CG
AT1TE67360	ATMU6N1	DNA/MuDR	hyper	10	CG
AT1TE67415	ARNOLDY1	DNA/MuDR	hyper	10	CG
AT1TE67915	ATREP10D	RC/Helitron	hyper	10	CG
AT1TE68760	ATREP7	RC/Helitron	hyper	10	CG
AT1TE69405	ATTIRTA1	DNA/Tc1	hyper	10	CG
AT1TE69455	ATREP6	RC/Helitron	hyper	10	CG
AT1TE70195	ATCOPIA26	LTR/Copia	hyper	10	CG
AT1TE70200	ATCOPIA65A	LTR/Copia	hyper	10	CG
AT1TE70555	META1	LTR/Copia	hyper	10	CG
AT5TE77280	ATREP15	RC/Helitron	hyper	10	CG
AT5TE77700	ATCOPIA84	LTR/Copia	hyper	10	CG
AT1TE71410	ATREP11A	RC/Helitron	hyper	10	CG
AT1TE71480	ATREP15	RC/Helitron	hyper	10	CG
AT5TE78050	ATREP4	RC/Helitron	hyper	10	CG
AT1TE71770	ATHATN3	DNA/HAT	hyper	10	CG
AT1TE72725	HELITRONY1E	RC/Helitron	hyper	10	CG
AT5TE80015	ATREP3	RC/Helitron	hyper	10	CG
AT3TE91790	ATLANTYS3	LTR/Gypsy	hyper	10	CG
AT1TE77150	ARNOLDY2	DNA/MuDR	hyper	10	CG
AT5TE85090	ATREP3	RC/Helitron	hyper	10	CG
AT5TE85095	ATREP2A	RC/Helitron	hyper	10	CG
AT1TE79500	ATN9_1	DNA/MuDR	hyper	10	CG
AT1TE79630	TNAT1A	DNA	hyper	10	CG
AT1TE79830	ATREP10D	RC/Helitron	hyper	10	CG
AT1TE79935	HELITRONY3	RC/Helitron	hyper	10	CG
AT5TE87970	ATREP11	RC/Helitron	hyper	10	CG
AT5TE87975	ATREP1	RC/Helitron	hyper	10	CG
AT1TE80340	ATREP9	RC/Helitron	hyper	10	CG
AT1TE80820	TNAT1A	DNA	hyper	10	CG
AT1TE80825	ATREP9	RC/Helitron	hyper	10	CG
AT5TE88895	ATTIRX1C	DNA	hyper	10	CG
AT1TE81600	ATREP3	RC/Helitron	hyper	10	CG
AT1TE81710	HELITRONY3	RC/Helitron	hyper	10	CG
AT1TE82550	ATREP10D	RC/Helitron	hyper	10	CG
AT5TE91835	ATIS112A	DNA/Harbinger	hyper	10	CG
AT5TE93065	ATREP4	RC/Helitron	hyper	10	CG
AT1TE86800	ATREP1	RC/Helitron	hyper	10	CG
AT1TE86805	ATREP11	RC/Helitron	hyper	10	CG
AT1TE97395	ATENSPM8	DNA/En-Spm	hyper	10	CG
AT1TE98340	ATREP11	RC/Helitron	hyper	10	CG
AT3TE34145	ATLINEIII	LINE/L1	hypo	10	CHG
AT3TE34150	ATLINE1_3A	LINE/L1	hypo	10	CHG
AT5TE61795	ATLINE1_6	LINE/L1	hypo	10	CHG
AT1TE95740	ATLINE1_5	LINE/L1	hypo	10	CHG
AT1TE75010	ATLINE1_4	LINE/L1	hypo	10	CHG
AT5TE61555	ATLINE1A	LINE/L1	hypo	10	CHG
AT2TE08890	ATLINE1A	LINE/L1	hypo	10	CHG
AT2TE01530	ATLINE1A	LINE/L1	hypo	10	CHG
AT3TE39975	ATLINE1_1	LINE/L1	hypo	10	CHG
AT1TE70745	ATLINE1A	LINE/L1	hypo	10	CHG
AT3TE85440	ATLINE1_3A	LINE/L1	hypo	10	CHG
AT5TE31160	ATLINE1A	LINE/L1	hypo	10	CHG
AT2TE34010	ATLINE1A	LINE/L1	hypo	10	CHG
AT1TE83175	ATLINE1_1	LINE/L1	hypo	10	CHH
AT3TE34145	ATLINEIII	LINE/L1	hypo	10	CHH
AT3TE34150	ATLINE1_3A	LINE/L1	hypo	10	CHH
AT5TE29230	ATCOPIA36	LTR/Copia	hypo	5	CG
AT3TE67415	META1	LTR/Copia	hypo	5	CG
AT4TE12155	ATCOPIA1	LTR/Copia	hypo	5	CG
AT5TE48930	ATCOPIA24	LTR/Copia	hypo	5	CG
AT3TE68905	ATCOPIA66	LTR/Copia	hypo	5	CG
AT3TE35610	META1	LTR/Copia	hypo	5	CG
AT3TE62455	ATCOPIA33	LTR/Copia	hypo	5	CG
AT4TE25100	ATCOPIA69	LTR/Copia	hypo	5	CG
AT5TE29230	ATCOPIA36	LTR/Copia	hypo	10	CG
AT4TE12175	ATCOPIA69	LTR/Copia	hypo	10	CG
AT3TE67415	META1	LTR/Copia	hypo	10	CG
AT4TE12155	ATCOPIA1	LTR/Copia	hypo	10	CG
AT1TE84340	ATCOPIA11	LTR/Copia	hypo	10	CG
AT1TE54780	ATCOPIA80	LTR/Copia	hypo	10	CG
AT5TE48930	ATCOPIA24	LTR/Copia	hypo	10	CG
AT4TE05560	ATCOPIA38B	LTR/Copia	hypo	10	CG
AT4TE06210	ATCOPIA75	LTR/Copia	hypo	10	CG
AT4TE06710	ATCOPIA2	LTR/Copia	hypo	10	CG
AT4TE07125	ATCOPIA74	LTR/Copia	hypo	10	CG
AT2TE09100	ATCOPIA64	LTR/Copia	hypo	10	CG
AT2TE12510	ATCOPIA8A	LTR/Copia	hypo	10	CG
AT1TE14310	META1	LTR/Copia	hypo	10	CG
AT2TE18670	ATCOPIA45	LTR/Copia	hypo	10	CG
AT1TE31930	ATCOPIA95	LTR/Copia	hypo	10	CG
AT3TE44000	ATCOPIA31A	LTR/Copia	hypo	10	CG
AT5TE41975	ATCOPIA66	LTR/Copia	hypo	10	CG
AT1TE40360	ATCOPIA57	LTR/Copia	hypo	10	CG
AT5TE44715	ATCOPIA88	LTR/Copia	hypo	10	CG
AT1TE41280	ATCOPIA15	LTR/Copia	hypo	10	CG
AT3TE60370	ATCOPIA68	LTR/Copia	hypo	10	CG
AT3TE63280	ATCOPIA45	LTR/Copia	hypo	10	CG
AT3TE66625	ATCOPIA93	LTR/Copia	hypo	10	CG
AT1TE57025	ATCOPIA63	LTR/Copia	hypo	10	CG
AT5TE63610	ENDOVIR1	LTR/Copia	hypo	10	CG
AT3TE79300	ATCOPIA49	LTR/Copia	hypo	10	CG
AT1TE67660	ATCOPIA37	LTR/Copia	hypo	10	CG
AT3TE90530	ATCOPIA23	LTR/Copia	hypo	10	CG
AT3TE91870	ATCOPIA13	LTR/Copia	hypo	10	CG
AT1TE94730	ATCOPIA61	LTR/Copia	hypo	10	CG
AT5TE29230	ATCOPIA36	LTR/Copia	hypo	5	CHG
AT4TE30760	ATCOPIA66	LTR/Copia	hypo	5	CHG
AT4TE12175	ATCOPIA69	LTR/Copia	hypo	5	CHG
AT3TE89880	ATCOPIA41	LTR/Copia	hypo	5	CHG
AT3TE35610	META1	LTR/Copia	hypo	5	CHG
AT1TE92970	META1	LTR/Copia	hypo	5	CHG
AT2TE62740	ATCOPIA78	LTR/Copia	hypo	5	CHG
AT5TE66565	ATCOPIA31	LTR/Copia	hypo	5	CHG
AT5TE78580	ATCOPIA13	LTR/Copia	hypo	5	CHG
AT5TE29230	ATCOPIA36	LTR/Copia	hypo	10	CHG
AT4TE30760	ATCOPIA66	LTR/Copia	hypo	10	CHG
AT4TE12175	ATCOPIA69	LTR/Copia	hypo	10	CHG
AT3TE90530	ATCOPIA23	LTR/Copia	hypo	10	CHG
AT3TE60370	ATCOPIA68	LTR/Copia	hypo	10	CHG
AT3TE65065	ATCOPIA95	LTR/Copia	hypo	10	CHG
AT3TE79300	ATCOPIA49	LTR/Copia	hypo	10	CHG
AT3TE60370	ATCOPIA68	LTR/Copia	hypo	10	CHH
AT5TE61085	ATCOPIA13	LTR/Copia	hypo	10	CHH
AT2TE51030	ATHILA7A	LTR/Gypsy	hypo	5	CG
AT5TE73495	ATHILA7	LTR/Gypsy	hypo	5	CG
AT5TE48145	ATHILA4D_LTR	LTR/Gypsy	hypo	5	CG
AT2TE00015	0	LTR/Gypsy	hypo	5	CG
AT4TE35790	0	LTR/Gypsy	hypo	5	CG
AT4TE13555	ATLANTYS1	LTR/Gypsy	hypo	5	CG
AT4TE25030	ATHILA7	LTR/Gypsy	hypo	5	CG
AT4TE20200	ATHILA8A	LTR/Gypsy	hypo	5	CG
AT1TE41345	ATLANTYS2	LTR/Gypsy	hypo	10	CG
AT2TE51030	ATHILA7A	LTR/Gypsy	hypo	10	CG
AT5TE73495	ATHILA7	LTR/Gypsy	hypo	10	CG
AT5TE48145	ATHILA4D_LTR	LTR/Gypsy	hypo	10	CG
AT1TE54310	ATHILA4	LTR/Gypsy	hypo	10	CG
AT2TE15415	0	LTR/Gypsy	hypo	10	CG
AT4TE32995	ATHILA4A	LTR/Gypsy	hypo	10	CG
AT5TE36825	ATLANTYS2	LTR/Gypsy	hypo	10	CG
AT5TE36830	0	LTR/Gypsy	hypo	10	CG
AT3TE43930	ATHILA4D_LTR	LTR/Gypsy	hypo	10	CG
AT5TE44710	ATHILA4A	LTR/Gypsy	hypo	10	CG
AT1TE42250	0	LTR/Gypsy	hypo	10	CG
AT1TE46570	ATHILA2	LTR/Gypsy	hypo	10	CG
AT1TE46575	ATHILA2	LTR/Gypsy	hypo	10	CG
AT3TE64025	ATHILA4	LTR/Gypsy	hypo	10	CG
AT3TE64030	ATHILA4D_LTR	LTR/Gypsy	hypo	10	CG
AT5TE57450	ATHILA7	LTR/Gypsy	hypo	10	CG
AT1TE69400	TAT1_ATH	LTR/Gypsy	hypo	10	CG
AT2TE00015	0	LTR/Gypsy	hypo	5	CHG
AT2TE51030	ATHILA7A	LTR/Gypsy	hypo	10	CHG
AT3TE16035	0	LTR/Gypsy	hypo	10	CHG
AT5TE64215	ATHILA7	LTR/Gypsy	hypo	10	CHG
AT1TE48835	ATHILA6B	LTR/Gypsy	hypo	10	CHH
AT1TE45315	ATGP3	LTR/Gypsy	hypo	10	CHH
AT3TE57995	ATHILA2	LTR/Gypsy	hypo	10	CHH
AT1TE49260	ATHILA6B	LTR/Gypsy	hypo	10	CHH
AT1TE42265	RathE1_cons	RathE1_cons	hypo	5	CG
AT1TE46545	RathE1_cons	RathE1_cons	hypo	5	CG
AT3TE36300	RathE1_cons	RathE1_cons	hypo	5	CG
AT4TE33920	RathE1_cons	RathE1_cons	hypo	10	CG
AT4TE36990	RathE1_cons	RathE1_cons	hypo	10	CG
AT4TE49160	RathE1_cons	RathE1_cons	hypo	10	CG
AT1TE57570	RathE1_cons	RathE1_cons	hypo	10	CG
AT1TE59790	RathE1_cons	RathE1_cons	hypo	10	CG
AT3TE75300	RathE1_cons	RathE1_cons	hypo	10	CG
AT4TE33290	RathE1_cons	RathE1_cons	hypo	5	CHG
AT2TE01790	RathE1_cons	RathE1_cons	hypo	5	CHG
AT3TE71730	RathE1_cons	RathE1_cons	hypo	5	CHG
AT3TE36300	RathE1_cons	RathE1_cons	hypo	5	CHG
AT3TE71370	RathE1_cons	RathE1_cons	hypo	5	CHG
AT5TE33725	RathE1_cons	RathE1_cons	hypo	5	CHG
AT3TE45580	RathE1_cons	RathE1_cons	hypo	5	CHG
AT4TE33290	RathE1_cons	RathE1_cons	hypo	10	CHG
AT2TE01790	RathE1_cons	RathE1_cons	hypo	10	CHG
AT3TE71730	RathE1_cons	RathE1_cons	hypo	10	CHG
AT3TE36300	RathE1_cons	RathE1_cons	hypo	10	CHG
AT1TE57570	RathE1_cons	RathE1_cons	hypo	10	CHG
AT5TE48760	RathE1_cons	RathE1_cons	hypo	10	CHG
AT2TE06055	RathE1_cons	RathE1_cons	hypo	10	CHG
AT4TE49160	RathE1_cons	RathE1_cons	hypo	10	CHG
AT2TE30780	RathE1_cons	RathE1_cons	hypo	10	CHG
AT4TE10280	RathE1_cons	RathE1_cons	hypo	5	CHH
AT3TE50475	RathE2_cons	RathE2_cons	hypo	5	CG
AT4TE03350	RathE2_cons	RathE2_cons	hypo	5	CG
AT5TE56690	RathE2_cons	RathE2_cons	hypo	10	CG
AT3TE34940	RathE2_cons	RathE2_cons	hypo	10	CG
AT3TE63685	RathE2_cons	RathE2_cons	hypo	10	CG
AT3TE50475	RathE2_cons	RathE2_cons	hypo	5	CHG
AT2TE29150	RathE2_cons	RathE2_cons	hypo	5	CHG
AT4TE03350	RathE2_cons	RathE2_cons	hypo	5	CHG
AT3TE50475	RathE2_cons	RathE2_cons	hypo	10	CHG
AT2TE29150	RathE2_cons	RathE2_cons	hypo	10	CHG
AT3TE84080	RathE2_cons	RathE2_cons	hypo	10	CHG
AT4TE12160	RathE3_cons	RathE3_cons	hypo	5	CG
AT3TE55045	RathE3_cons	RathE3_cons	hypo	5	CG
AT3TE55050	RathE3_cons	RathE3_cons	hypo	5	CG
AT1TE64310	RathE3_cons	RathE3_cons	hypo	5	CG
AT4TE12160	RathE3_cons	RathE3_cons	hypo	10	CG
AT3TE55045	RathE3_cons	RathE3_cons	hypo	10	CG
AT3TE55050	RathE3_cons	RathE3_cons	hypo	10	CG
AT2TE26290	RathE3_cons	RathE3_cons	hypo	10	CG
AT5TE27040	RathE3_cons	RathE3_cons	hypo	10	CG
AT5TE32050	RathE3_cons	RathE3_cons	hypo	10	CG
AT2TE45325	RathE3_cons	RathE3_cons	hypo	10	CG
AT1TE38710	RathE3_cons	RathE3_cons	hypo	10	CG
AT5TE48110	RathE3_cons	RathE3_cons	hypo	10	CG
AT1TE64140	RathE3_cons	RathE3_cons	hypo	10	CG
AT1TE64310	RathE3_cons	RathE3_cons	hypo	5	CHG
AT1TE64310	RathE3_cons	RathE3_cons	hypo	10	CHG
AT1TE17320	RathE3_cons	RathE3_cons	hypo	10	CHG
AT3TE46160	RathE3_cons	RathE3_cons	hypo	10	CHG
AT5TE27090	RathE3_cons	RathE3_cons	hypo	10	CHG
AT2TE63225	RathE3_cons	RathE3_cons	hypo	10	CHG
AT1TE64310	RathE3_cons	RathE3_cons	hypo	5	CHH
AT1TE64310	RathE3_cons	RathE3_cons	hypo	10	CHH
AT1TE97600	HELITRON4	RC/Helitron	hypo	5	CG
AT1TE97605	HELITRONY1B	RC/Helitron	hypo	5	CG
AT1TE36890	ATREP5	RC/Helitron	hypo	5	CG
AT5TE32830	ATREP5	RC/Helitron	hypo	5	CG
AT5TE32835	ATREP4	RC/Helitron	hypo	5	CG
AT4TE23490	ATREP3	RC/Helitron	hypo	5	CG
AT3TE75520	HELITRONY3	RC/Helitron	hypo	5	CG
AT1TE33910	HELITRONY3	RC/Helitron	hypo	5	CG
AT5TE19690	HELITRONY1C	RC/Helitron	hypo	5	CG
AT3TE48970	HELITRON4	RC/Helitron	hypo	5	CG
AT4TE63690	ATREP1	RC/Helitron	hypo	5	CG
AT4TE63695	ATREP11A	RC/Helitron	hypo	5	CG
AT4TE37695	ATREP10D	RC/Helitron	hypo	5	CG
AT2TE10310	ATREP10D	RC/Helitron	hypo	5	CG
AT2TE10315	ATREP1	RC/Helitron	hypo	5	CG
AT3TE36400	ATREP15	RC/Helitron	hypo	5	CG
AT5TE20310	ATREP11	RC/Helitron	hypo	5	CG
AT2TE06205	ATREP3	RC/Helitron	hypo	5	CG
AT3TE15765	ATREP10D	RC/Helitron	hypo	5	CG
AT3TE69475	ATREP3	RC/Helitron	hypo	5	CG
AT5TE58535	ATREP4	RC/Helitron	hypo	5	CG
AT1TE41400	ATREP10D	RC/Helitron	hypo	5	CG
AT3TE24355	ATREP10	RC/Helitron	hypo	5	CG
AT3TE24360	ATREP10B	RC/Helitron	hypo	5	CG
AT3TE63640	ATREP10D	RC/Helitron	hypo	5	CG
AT3TE40695	ATREP4	RC/Helitron	hypo	5	CG
AT2TE52075	HELITRONY1E	RC/Helitron	hypo	5	CG
AT1TE31775	ATREP3	RC/Helitron	hypo	5	CG
AT1TE31780	ATREP3	RC/Helitron	hypo	5	CG
AT1TE31785	ATREP3	RC/Helitron	hypo	5	CG
AT1TE31790	HELITRONY1B	RC/Helitron	hypo	5	CG
AT1TE69830	HELITRONY3	RC/Helitron	hypo	5	CG
AT2TE42175	ATREP5	RC/Helitron	hypo	5	CG
AT1TE09970	ATREP3	RC/Helitron	hypo	5	CG
AT1TE43115	HELITRONY3	RC/Helitron	hypo	5	CG
AT1TE32655	ATREP15	RC/Helitron	hypo	5	CG
AT3TE62415	HELITRONY3	RC/Helitron	hypo	5	CG
AT1TE76630	HELITRONY1E	RC/Helitron	hypo	5	CG
AT1TE05585	ATREP11	RC/Helitron	hypo	5	CG
AT4TE88425	ATREP10B	RC/Helitron	hypo	5	CG
AT4TE88430	ATREP10D	RC/Helitron	hypo	5	CG
AT3TE70035	ATREP3	RC/Helitron	hypo	5	CG
AT3TE77985	HELITRONY1B	RC/Helitron	hypo	5	CG
AT5TE33595	ATREP10D	RC/Helitron	hypo	5	CG
AT1TE37050	ATREP11	RC/Helitron	hypo	5	CG
AT3TE30860	HELITRONY3	RC/Helitron	hypo	5	CG
AT1TE52550	HELITRONY1B	RC/Helitron	hypo	5	CG
AT1TE45060	HELITRONY1E	RC/Helitron	hypo	5	CG
AT2TE55600	ATREP10D	RC/Helitron	hypo	5	CG
AT2TE03875	HELITRONY3	RC/Helitron	hypo	5	CG
AT1TE80680	ATREP10B	RC/Helitron	hypo	5	CG
AT4TE03220	ATREP10D	RC/Helitron	hypo	5	CG
AT4TE69740	ATREP10D	RC/Helitron	hypo	5	CG
AT4TE29795	HELITRONY3	RC/Helitron	hypo	5	CG
AT1TE78225	ATREP4	RC/Helitron	hypo	5	CG
AT5TE31570	HELITRONY3	RC/Helitron	hypo	5	CG
AT4TE40620	ATREP15	RC/Helitron	hypo	5	CG
AT3TE64790	ATREP10B	RC/Helitron	hypo	5	CG
AT1TE39545	ATREP5	RC/Helitron	hypo	5	CG
AT1TE58725	ATREP6	RC/Helitron	hypo	5	CG
AT3TE15400	ATREP15	RC/Helitron	hypo	5	CG
AT4TE07365	HELITRONY2	RC/Helitron	hypo	5	CG
AT1TE63785	HELITRONY1E	RC/Helitron	hypo	5	CG
AT1TE67010	ATREP15	RC/Helitron	hypo	5	CG
AT1TE21355	ATREP10A	RC/Helitron	hypo	5	CG
AT4TE23655	HELITRONY3	RC/Helitron	hypo	5	CG
AT1TE25210	ATREP7	RC/Helitron	hypo	5	CG
AT5TE73320	ATREP3	RC/Helitron	hypo	5	CG
AT5TE54735	ATREP11	RC/Helitron	hypo	5	CG
AT1TE79030	ATREP11	RC/Helitron	hypo	5	CG
AT1TE79035	ATREP11	RC/Helitron	hypo	5	CG
AT5TE66950	ATREP9	RC/Helitron	hypo	5	CG
AT5TE48295	ATREP9	RC/Helitron	hypo	5	CG
AT2TE17275	ATREP10B	RC/Helitron	hypo	5	CG
AT4TE13955	ATREP3	RC/Helitron	hypo	5	CG
AT3TE73020	ATREP1	RC/Helitron	hypo	5	CG
AT3TE80170	ATREP11	RC/Helitron	hypo	5	CG
AT1TE39725	ATREP4	RC/Helitron	hypo	5	CG
AT3TE70600	HELITRONY3	RC/Helitron	hypo	5	CG
AT3TE94780	HELITRONY1D	RC/Helitron	hypo	5	CG
AT1TE30880	ATREP10D	RC/Helitron	hypo	5	CG
AT3TE64495	ATREP10D	RC/Helitron	hypo	5	CG
AT3TE18020	ATREP3	RC/Helitron	hypo	5	CG
AT2TE48885	ATREP10D	RC/Helitron	hypo	5	CG
AT2TE00980	ATREP10B	RC/Helitron	hypo	5	CG
AT1TE86445	ATREP15	RC/Helitron	hypo	5	CG
AT1TE61450	HELITRONY1C	RC/Helitron	hypo	5	CG
AT4TE29330	ATREP10B	RC/Helitron	hypo	5	CG
AT1TE73490	HELITRONY1E	RC/Helitron	hypo	5	CG
AT1TE40635	HELITRONY1D	RC/Helitron	hypo	5	CG
AT1TE56110	ATREP10D	RC/Helitron	hypo	5	CG
AT1TE63240	ATREP3	RC/Helitron	hypo	5	CG
AT2TE11165	ATREP10D	RC/Helitron	hypo	5	CG
AT2TE11195	ATREP3	RC/Helitron	hypo	5	CG
AT2TE45785	ATREP10B	RC/Helitron	hypo	5	CG
AT4TE06385	HELITRONY1B	RC/Helitron	hypo	5	CG
AT5TE93640	ATREP11	RC/Helitron	hypo	5	CG
AT1TE38325	HELITRONY1D	RC/Helitron	hypo	5	CG
AT5TE54715	ATREP3	RC/Helitron	hypo	5	CG
AT3TE54475	ATREP3	RC/Helitron	hypo	5	CG
AT3TE54480	ATREP3	RC/Helitron	hypo	5	CG
AT4TE18455	HELITRONY1A	RC/Helitron	hypo	5	CG
AT5TE96480	ATREP3	RC/Helitron	hypo	5	CG
AT5TE30585	ATREP15	RC/Helitron	hypo	5	CG
AT3TE15750	ATREP4	RC/Helitron	hypo	5	CG
AT5TE58780	ATREP10D	RC/Helitron	hypo	5	CG
AT5TE25950	ATREP7	RC/Helitron	hypo	5	CG
AT4TE78590	HELITRONY1E	RC/Helitron	hypo	5	CG
AT1TE54315	ATREP4	RC/Helitron	hypo	5	CG
AT1TE64820	HELITRONY1A	RC/Helitron	hypo	5	CG
AT5TE30055	ATREP15	RC/Helitron	hypo	5	CG
AT2TE40050	ATREP3	RC/Helitron	hypo	5	CG
AT1TE75215	ATREP15	RC/Helitron	hypo	5	CG
AT3TE37615	ATREP4	RC/Helitron	hypo	5	CG
AT5TE06060	ATREP15	RC/Helitron	hypo	5	CG
AT4TE41320	ATREP1	RC/Helitron	hypo	5	CG
AT1TE27540	ATREP10B	RC/Helitron	hypo	5	CG
AT4TE01825	ATREP3	RC/Helitron	hypo	5	CG
AT3TE22000	ATREP15	RC/Helitron	hypo	5	CG
AT2TE51815	ATREP1	RC/Helitron	hypo	5	CG
AT2TE20155	ATREP4	RC/Helitron	hypo	5	CG
AT5TE36255	ATREP10D	RC/Helitron	hypo	5	CG
AT5TE36260	ATREP3	RC/Helitron	hypo	5	CG
AT2TE10805	ATREP3	RC/Helitron	hypo	5	CG
AT4TE31320	ATREP3	RC/Helitron	hypo	5	CG
AT1TE71285	ATREP3	RC/Helitron	hypo	5	CG
AT1TE59660	HELITRONY3	RC/Helitron	hypo	5	CG
AT5TE58340	ATREP10B	RC/Helitron	hypo	5	CG
AT5TE58345	HELITRONY3	RC/Helitron	hypo	5	CG
AT2TE51170	ATREP10D	RC/Helitron	hypo	5	CG
AT1TE39335	ATREP1	RC/Helitron	hypo	5	CG
AT1TE72375	ATREP10D	RC/Helitron	hypo	5	CG
AT1TE72725	HELITRONY1E	RC/Helitron	hypo	5	CG
AT4TE22825	ATREP10D	RC/Helitron	hypo	5	CG
AT2TE17785	HELITRONY3	RC/Helitron	hypo	5	CG
AT3TE86735	ATREP10D	RC/Helitron	hypo	5	CG
AT5TE28145	ATREP10D	RC/Helitron	hypo	5	CG
AT3TE68880	HELITRONY3	RC/Helitron	hypo	5	CG
AT3TE63805	ATREP3	RC/Helitron	hypo	5	CG
AT3TE63810	HELITRONY1B	RC/Helitron	hypo	5	CG
AT4TE54340	ATREP10D	RC/Helitron	hypo	5	CG
AT4TE54345	ATREP14	RC/Helitron	hypo	5	CG
AT3TE64090	ATREP10D	RC/Helitron	hypo	5	CG
AT1TE93240	HELITRONY3	RC/Helitron	hypo	5	CG
AT4TE24060	ATREP15	RC/Helitron	hypo	5	CG
AT4TE03735	ATREP10D	RC/Helitron	hypo	5	CG
AT5TE32730	HELITRONY1E	RC/Helitron	hypo	5	CG
AT4TE05570	HELITRONY3	RC/Helitron	hypo	5	CG
AT4TE34490	ATREP11	RC/Helitron	hypo	5	CG
AT4TE22760	ATREP10D	RC/Helitron	hypo	5	CG
AT1TE14870	HELITRONY1D	RC/Helitron	hypo	5	CG
AT5TE38025	ATREP10D	RC/Helitron	hypo	5	CG
AT4TE67760	ATREP10B	RC/Helitron	hypo	5	CG
AT3TE61325	ATREP15	RC/Helitron	hypo	5	CG
AT5TE66400	ATREP5	RC/Helitron	hypo	5	CG
AT3TE73025	ATREP3	RC/Helitron	hypo	5	CG
AT5TE26575	ATREP10D	RC/Helitron	hypo	5	CG
AT5TE26580	ATREP10D	RC/Helitron	hypo	5	CG
AT2TE38110	ATREP1	RC/Helitron	hypo	5	CG
AT2TE38115	HELITRONY1A	RC/Helitron	hypo	5	CG
AT4TE39000	ATREP11	RC/Helitron	hypo	5	CG
AT3TE89485	ATREP10B	RC/Helitron	hypo	5	CG
AT2TE02910	HELITRONY1A	RC/Helitron	hypo	5	CG
AT5TE42000	HELITRONY3	RC/Helitron	hypo	5	CG
AT1TE23080	HELITRONY1E	RC/Helitron	hypo	5	CG
AT2TE06230	HELITRONY3	RC/Helitron	hypo	5	CG
AT2TE06235	ATREP11	RC/Helitron	hypo	5	CG
AT4TE32245	ATREP10D	RC/Helitron	hypo	5	CG
AT4TE04265	ATREP1	RC/Helitron	hypo	5	CG
AT1TE20110	ATREP2	RC/Helitron	hypo	5	CG
AT1TE32110	HELITRONY3	RC/Helitron	hypo	5	CG
AT1TE39870	ATREP11	RC/Helitron	hypo	5	CG
AT2TE77555	HELITRONY1D	RC/Helitron	hypo	5	CG
AT4TE06410	HELITRONY1D	RC/Helitron	hypo	5	CG
AT1TE88450	ATREP4	RC/Helitron	hypo	5	CG
AT2TE42310	HELITRONY1B	RC/Helitron	hypo	5	CG
AT3TE59830	ATREP1	RC/Helitron	hypo	5	CG
AT2TE29225	ATREP1	RC/Helitron	hypo	5	CG
AT2TE29230	ATREP2A	RC/Helitron	hypo	5	CG
AT1TE35380	ATREP3	RC/Helitron	hypo	5	CG
AT3TE42360	ATREP10D	RC/Helitron	hypo	5	CG
AT2TE87415	ATREP3	RC/Helitron	hypo	5	CG
AT5TE07190	ATREP7	RC/Helitron	hypo	5	CG
AT1TE73560	ATREP4	RC/Helitron	hypo	5	CG
AT5TE24295	ATREP1	RC/Helitron	hypo	5	CG
AT4TE35000	HELITRONY1D	RC/Helitron	hypo	5	CG
AT5TE22130	ATREP15	RC/Helitron	hypo	5	CG
AT4TE24105	ATREP10D	RC/Helitron	hypo	5	CG
AT5TE85465	ATREP15	RC/Helitron	hypo	5	CG
AT1TE74530	ATREP10D	RC/Helitron	hypo	5	CG
AT5TE31350	HELITRONY3	RC/Helitron	hypo	5	CG
AT1TE02690	ATREP5	RC/Helitron	hypo	5	CG
AT1TE64195	ATREP11	RC/Helitron	hypo	5	CG
AT1TE00600	ATREP5	RC/Helitron	hypo	5	CG
AT1TE78500	ATREP4	RC/Helitron	hypo	5	CG
AT1TE85730	ATREP3	RC/Helitron	hypo	5	CG
AT1TE36480	HELITRONY3	RC/Helitron	hypo	5	CG
AT1TE36485	ATREP10D	RC/Helitron	hypo	5	CG
AT5TE56685	HELITRONY3	RC/Helitron	hypo	5	CG
AT2TE52900	ATREP9	RC/Helitron	hypo	5	CG
AT3TE38345	ATREP1	RC/Helitron	hypo	5	CG
AT2TE28635	HELITRONY3	RC/Helitron	hypo	5	CG
AT5TE27495	ATREP3	RC/Helitron	hypo	5	CG
AT5TE65015	ATREP1	RC/Helitron	hypo	5	CG
AT2TE10875	HELITRONY1B	RC/Helitron	hypo	5	CG
AT1TE28635	ATREP10D	RC/Helitron	hypo	5	CG
AT2TE65130	HELITRONY3	RC/Helitron	hypo	5	CG
AT1TE37985	ATREP10D	RC/Helitron	hypo	5	CG
AT2TE55980	ATREP3	RC/Helitron	hypo	5	CG
AT5TE48085	ATREP5	RC/Helitron	hypo	5	CG
AT2TE04080	HELITRON4	RC/Helitron	hypo	5	CG
AT5TE56100	ATREP5	RC/Helitron	hypo	5	CG
AT4TE31500	ATREP10B	RC/Helitron	hypo	5	CG
AT1TE71330	ATREP1	RC/Helitron	hypo	5	CG
AT5TE14360	ATREP9	RC/Helitron	hypo	5	CG
AT5TE32380	ATREP10C	RC/Helitron	hypo	5	CG
AT1TE64465	HELITRONY3	RC/Helitron	hypo	5	CG
AT1TE34130	ATREP7	RC/Helitron	hypo	5	CG
AT2TE34195	ATREP10D	RC/Helitron	hypo	5	CG
AT1TE31985	ATREP2A	RC/Helitron	hypo	5	CG
AT4TE27995	ATREP15	RC/Helitron	hypo	5	CG
AT4TE28640	ATREP10D	RC/Helitron	hypo	5	CG
AT2TE07570	ATREP5	RC/Helitron	hypo	5	CG
AT1TE35815	HELITRONY1D	RC/Helitron	hypo	10	CG
AT1TE35820	HELITRONY1D	RC/Helitron	hypo	10	CG
AT5TE10525	HELITRONY1E	RC/Helitron	hypo	10	CG
AT5TE71235	ATREP10D	RC/Helitron	hypo	10	CG
AT5TE81600	ATREP10D	RC/Helitron	hypo	10	CG
AT2TE32970	ATREP15	RC/Helitron	hypo	10	CG
AT2TE32975	HELITRONY1A	RC/Helitron	hypo	10	CG
AT1TE85290	ATREP10D	RC/Helitron	hypo	10	CG
AT4TE29375	HELITRONY2	RC/Helitron	hypo	10	CG
AT4TE23490	ATREP3	RC/Helitron	hypo	10	CG
AT1TE63525	ATREP3	RC/Helitron	hypo	10	CG
AT3TE75520	HELITRONY3	RC/Helitron	hypo	10	CG
AT1TE33910	HELITRONY3	RC/Helitron	hypo	10	CG
AT5TE19690	HELITRONY1C	RC/Helitron	hypo	10	CG
AT3TE48970	HELITRON4	RC/Helitron	hypo	10	CG
AT4TE63690	ATREP1	RC/Helitron	hypo	10	CG
AT4TE63695	ATREP11A	RC/Helitron	hypo	10	CG
AT4TE37695	ATREP10D	RC/Helitron	hypo	10	CG
AT2TE10310	ATREP10D	RC/Helitron	hypo	10	CG
AT2TE10315	ATREP1	RC/Helitron	hypo	10	CG
AT3TE36400	ATREP15	RC/Helitron	hypo	10	CG
AT5TE20310	ATREP11	RC/Helitron	hypo	10	CG
AT2TE06205	ATREP3	RC/Helitron	hypo	10	CG
AT3TE15765	ATREP10D	RC/Helitron	hypo	10	CG
AT3TE69475	ATREP3	RC/Helitron	hypo	10	CG
AT3TE69485	ATREP15	RC/Helitron	hypo	10	CG
AT3TE69490	ATREP11	RC/Helitron	hypo	10	CG
AT5TE58535	ATREP4	RC/Helitron	hypo	10	CG
AT1TE41400	ATREP10D	RC/Helitron	hypo	10	CG
AT3TE24355	ATREP10	RC/Helitron	hypo	10	CG
AT3TE24360	ATREP10B	RC/Helitron	hypo	10	CG
AT3TE63640	ATREP10D	RC/Helitron	hypo	10	CG
AT3TE40695	ATREP4	RC/Helitron	hypo	10	CG
AT2TE52075	HELITRONY1E	RC/Helitron	hypo	10	CG
AT1TE31775	ATREP3	RC/Helitron	hypo	10	CG
AT1TE31780	ATREP3	RC/Helitron	hypo	10	CG
AT1TE31785	ATREP3	RC/Helitron	hypo	10	CG
AT1TE31790	HELITRONY1B	RC/Helitron	hypo	10	CG
AT1TE69830	HELITRONY3	RC/Helitron	hypo	10	CG
AT2TE42175	ATREP5	RC/Helitron	hypo	10	CG
AT1TE09970	ATREP3	RC/Helitron	hypo	10	CG
AT1TE43115	HELITRONY3	RC/Helitron	hypo	10	CG
AT1TE32655	ATREP15	RC/Helitron	hypo	10	CG
AT4TE37230	ATREP11	RC/Helitron	hypo	10	CG
AT3TE62415	HELITRONY3	RC/Helitron	hypo	10	CG
AT1TE76630	HELITRONY1E	RC/Helitron	hypo	10	CG
AT1TE05585	ATREP11	RC/Helitron	hypo	10	CG
AT4TE88425	ATREP10B	RC/Helitron	hypo	10	CG
AT4TE88430	ATREP10D	RC/Helitron	hypo	10	CG
AT2TE40090	ATREP1	RC/Helitron	hypo	10	CG
AT3TE70035	ATREP3	RC/Helitron	hypo	10	CG
AT3TE77985	HELITRONY1B	RC/Helitron	hypo	10	CG
AT5TE33595	ATREP10D	RC/Helitron	hypo	10	CG
AT1TE37050	ATREP11	RC/Helitron	hypo	10	CG
AT3TE30860	HELITRONY3	RC/Helitron	hypo	10	CG
AT1TE52550	HELITRONY1B	RC/Helitron	hypo	10	CG
AT1TE45060	HELITRONY1E	RC/Helitron	hypo	10	CG
AT2TE55600	ATREP10D	RC/Helitron	hypo	10	CG
AT2TE03875	HELITRONY3	RC/Helitron	hypo	10	CG
AT1TE80680	ATREP10B	RC/Helitron	hypo	10	CG
AT4TE03220	ATREP10D	RC/Helitron	hypo	10	CG
AT4TE69740	ATREP10D	RC/Helitron	hypo	10	CG
AT4TE29795	HELITRONY3	RC/Helitron	hypo	10	CG
AT1TE78225	ATREP4	RC/Helitron	hypo	10	CG
AT5TE31570	HELITRONY3	RC/Helitron	hypo	10	CG
AT4TE40620	ATREP15	RC/Helitron	hypo	10	CG
AT3TE64790	ATREP10B	RC/Helitron	hypo	10	CG
AT1TE39545	ATREP5	RC/Helitron	hypo	10	CG
AT1TE58725	ATREP6	RC/Helitron	hypo	10	CG
AT1TE58730	ATREP10D	RC/Helitron	hypo	10	CG
AT3TE15400	ATREP15	RC/Helitron	hypo	10	CG
AT4TE07360	ATREP4	RC/Helitron	hypo	10	CG
AT4TE07365	HELITRONY2	RC/Helitron	hypo	10	CG
AT1TE63785	HELITRONY1E	RC/Helitron	hypo	10	CG
AT1TE67010	ATREP15	RC/Helitron	hypo	10	CG
AT1TE21355	ATREP10A	RC/Helitron	hypo	10	CG
AT4TE23655	HELITRONY3	RC/Helitron	hypo	10	CG
AT1TE25210	ATREP7	RC/Helitron	hypo	10	CG
AT5TE73320	ATREP3	RC/Helitron	hypo	10	CG
AT5TE54735	ATREP11	RC/Helitron	hypo	10	CG
AT1TE79030	ATREP11	RC/Helitron	hypo	10	CG
AT1TE79035	ATREP11	RC/Helitron	hypo	10	CG
AT5TE66950	ATREP9	RC/Helitron	hypo	10	CG
AT5TE48295	ATREP9	RC/Helitron	hypo	10	CG
AT2TE17275	ATREP10B	RC/Helitron	hypo	10	CG
AT4TE13955	ATREP3	RC/Helitron	hypo	10	CG
AT3TE73020	ATREP1	RC/Helitron	hypo	10	CG
AT3TE80170	ATREP11	RC/Helitron	hypo	10	CG
AT1TE39725	ATREP4	RC/Helitron	hypo	10	CG
AT3TE70600	HELITRONY3	RC/Helitron	hypo	10	CG
AT3TE94780	HELITRONY1D	RC/Helitron	hypo	10	CG
AT1TE30880	ATREP10D	RC/Helitron	hypo	10	CG
AT3TE64495	ATREP10D	RC/Helitron	hypo	10	CG
AT3TE18020	ATREP3	RC/Helitron	hypo	10	CG
AT2TE48885	ATREP10D	RC/Helitron	hypo	10	CG
AT2TE00975	HELITRONY1B	RC/Helitron	hypo	10	CG
AT2TE00980	ATREP10B	RC/Helitron	hypo	10	CG
AT1TE86445	ATREP15	RC/Helitron	hypo	10	CG
AT5TE63835	ATREP15	RC/Helitron	hypo	10	CG
AT1TE61450	HELITRONY1C	RC/Helitron	hypo	10	CG
AT4TE29330	ATREP10B	RC/Helitron	hypo	10	CG
AT1TE73490	HELITRONY1E	RC/Helitron	hypo	10	CG
AT1TE40635	HELITRONY1D	RC/Helitron	hypo	10	CG
AT1TE56110	ATREP10D	RC/Helitron	hypo	10	CG
AT1TE63240	ATREP3	RC/Helitron	hypo	10	CG
AT2TE11165	ATREP10D	RC/Helitron	hypo	10	CG
AT2TE11195	ATREP3	RC/Helitron	hypo	10	CG
AT2TE45785	ATREP10B	RC/Helitron	hypo	10	CG
AT4TE06385	HELITRONY1B	RC/Helitron	hypo	10	CG
AT5TE93640	ATREP11	RC/Helitron	hypo	10	CG
AT1TE38325	HELITRONY1D	RC/Helitron	hypo	10	CG
AT5TE54715	ATREP3	RC/Helitron	hypo	10	CG
AT3TE54470	ATREP3	RC/Helitron	hypo	10	CG
AT3TE54475	ATREP3	RC/Helitron	hypo	10	CG
AT3TE54480	ATREP3	RC/Helitron	hypo	10	CG
AT2TE60380	ATLINEIII	LINE/L1	hyper	5	CHG
AT5TE57975	ATREP10D	RC/Helitron	hyper	5	CHG
AT5TE57980	DT1	DNA/Mariner	hyper	5	CHG
AT1TE79310	ATCOPIA94	LTR/Copia	hyper	5	CHG
AT1TE79315	ATREP4	RC/Helitron	hyper	5	CHG
AT1TE79320	ATREP3	RC/Helitron	hyper	5	CHG
AT5TE57790	TSCL	LINE?	hyper	5	CHG
AT5TE66880	BRODYAGA1A	DNA/MuDR	hyper	5	CHG
AT3TE24450	0	LTR/Gypsy	hyper	5	CHG
AT3TE24455	ATHATN10	DNA/HAT	hyper	5	CHG
AT3TE66335	ATHAT1	DNA/HAT	hyper	5	CHG
AT5TE59180	ATREP10D	RC/Helitron	hyper	5	CHG
AT4TE35070	HELITRONY1B	RC/Helitron	hyper	5	CHG
AT4TE35075	ATREP15	RC/Helitron	hyper	5	CHG
AT4TE00545	ATREP3	RC/Helitron	hyper	5	CHG
AT4TE00550	ATREP9	RC/Helitron	hyper	5	CHG
AT4TE00555	ATREP11	RC/Helitron	hyper	5	CHG
AT1TE07620	ATREP3	RC/Helitron	hyper	5	CHG
AT1TE07625	ATTIRTA1	DNA/Tc1	hyper	5	CHG
AT3TE30000	ATREP11	RC/Helitron	hyper	5	CHG
AT3TE30005	HELITRONY1D	RC/Helitron	hyper	5	CHG
AT1TE96750	HELITRON3	RC/Helitron	hyper	5	CHG
AT5TE50470	ATREP3	RC/Helitron	hyper	5	CHG
[truncated: 2,610 more rows]
